# Supplementary material for: Rare disease patients in India are rarely involved in international orphan drug trials
Source: PLOS Glob Public Health. 2022 Aug 15;2(8):e0000890. doi: 10.1371/journal.pgph.0000890 (PMC10021652; doi:10.1371/journal.pgph.0000890)
Supplement: S2 File — a. For the 63 ODs, sources of particular drug and trial information. b. For the 63 ODs, the data extracted for each relevant trial from the MedRs, and from CTG where possible*. c. For trials listed in the MedR, the list of matches found in CTG using the trade name, the generic name, or the trial study identifier. d. (a) For trials listed in the MedR, whether the match found in CTG was through the trade name, the generic name, or the trial study identifier; (b) In the trial listing in CTG, the countries listed under Location. e. Python script for web scraping of locations. (XLS) [file pgph.0000890.s002.xls]

## Sheet: Legends
S2 File: The sources of information (whether MedR or CTG) for the 63 ODs and their 202 trials; the data about each drug and trial extracted from MedR and CTG; and the python script used to web scrape location data from CTG
Sheet number and name	Legend
1_Sources of information	S2a File. For the 63 ODs, sources of particular drug and trial information.
2_Master Sheet	S2b File. For the 63 ODs, the data extracted for each relevant trial from the MedRs, and from CTG where possible.*
3_Finding CTG matches	S2c File. For trials listed in the MedR, the list of matches found in CTG using the trade name, the generic name, or the trial study identifier.
4_Locations of trials	S2d File. (a) For trials listed in the MedR, whether the match found in CTG was through the trade name, the generic name, or the trial study identifier; (b) In the trial listing in CTG, the countries listed under Location.
5_ Python script	S2e File. Python script for web scraping of locations
* To be noted:
(a) In the case of Firdapse we did not consider a safety study that lacked an ID.
(b) In the case of Galafold, we did not consider six Phase 2 trials and 10 Phase 1 trials, because none of them had a trial ID.

## Sheet: 2a_Sources of information
S2a File. For the 63 ODs, sources of drug and trial information.
Number	Column Header	Source
1	Generic name	FDAOD
2	Trade name	FDAOD
3	Marketing Approval Dates	FDAOD
4	Indication mentioned in FDA orphan list	FDAOD
5	Study identifier of trial	MedR
6	NCT Number	CTG
7	Acronym/Other IDs	CTG
8	Condition	CTG

## Sheet: 2b_Master Sheet
S2b File. For the 63 ODs, the data extracted for each relevant trial from the MedRs, and from CTG where possible.
		Drug information from the MedR					Trial information from the MedR		Trial information from CTG
#	OD Number	Trade name	Generic name	Indication mentioned in FDA ORPHAN LIST	Marketing Approval Dates in OD (mm-dd-yyyy)		Study Identifier		NCT Number	Acronym	Conditions	Other IDs
1	1	VYONDYS 53	Golodirsen	Treatment of Duchenne muscular dystrophy (DMD)	2019-12-12		4053-101		NCT02310906		Duchenne Muscular Dystrophy	4053-101
2							4045-301		NCT02500381	ESSENCE	Duchenne Muscular Dystrophy	4045-301
3							4053-104
4							4053-103
5
6	2	OXBRYTA	Voxelotor	Treatment of sickle cell disease (SCD).	2019-11-25		GBT440-031 (HOPE)		NCT03036813	GBT_HOPE	Sickle Cell Disease	GBT440-031
7							GBT440-007		NCT02850406	HOPE Kids	Sickle Cell Disease	GBT440-007
8							GBT440-001		NCT02285088		Healthy Subjects|Sickle Cell Disease	GBT440-001|2014-003555-62
9							GBT440-024		NCT03041909		Sickle Cell Disease	GBT440-024
10
11	3	EXSERVAN	Riluzole oral film	Treatment of amyotrophic lateral sclerosis (ALS)	2019-11-22		1897
12							162020
13							17M01R-0012
14
15	4	GIVLAARI	Givosiran	Treatment of acute hepatic porphyria	2019-11-20		ALN-AS1-003		NCT03338816		Acute Hepatic Porphyria|Acute Intermittent Porphyria|Porphyria, Acute Intermittent|Acute Porphyria|Hereditary Coproporphyria (HCP)|Variegate Porphyria (VP)|ALA Dehydratase Deficient Porphyria (ADP)	ALN-AS1-003
16							ALN-AS1-001		NCT02452372		Acute Intermittent Porphyria	ALN-AS1-001
17
18	5	BRUKINSA	Zanubrutinib	Treatment of mantle cell lymphoma	2019-11-14		BGB-3111-206		NCT03206970		Relapsed or Refractory Mantle Cell Lymphoma	BGB-3111-206|CTR20160888
18A							BGB-3111-306		NCT04002297		Mantle Cell Lymphoma	BGB-3111-306
19							BGB-3111-AU-003		NCT02343120		B-cell Malignancies	BGB-3111-AU-003|2016-003364-39
20							BGB-3111-205		NCT03206918		Relapsed or Refractory Chronic Lymphocytic Leukemia|Relapsed or Refractory Small Lymphocytic Lymphoma	BGB-3111-205|CTR20160890
21							BGB-3111-210		NCT03332173		Waldenström's Macroglobulinemia (WM)	BGB-3111-210|CTR20170208
22							BGB-3111-1002		NCT03189524		B-cell Lymphoma	BGB-3111-1002|CTR20160204
23
24	6	OZOBAX	Baclofen	Treatment of intractable spasticity due to multiple sclerosis or spinal cord injury.	2019-09-18
25
26	7	INREBIC	Fedratinib	Treatment of secondary and primary myelofibrosis	2019-08-16		EFC12153 (JAKARTA)		NCT01437787	JAKARTA	Hematopoietic Neoplasm	EFC12153|2011-001897-25|U1111-1121-7170
27							ARD12181 (JAKARTA-2)		NCT01523171	JAKARTA2	Hematopoietic Neoplasm	ARD12181|2011-005226-21|U1111-1124-0967
29							TED12015		NCT00724334		Myelofibrosis	TED12015|MF-TG101348-002
30							ARD11936		NCT01420770		Hematopoietic Neoplasm	ARD11936|U1111-1119-2965
31							TED12037		NCT00631462		Myelofibrosis	MF-TG101348-001
32							TED12042		NCT01420783		Hematopoietic Neoplasm	ARD12042|2011-001847-58|U1111-1121-4203
33							ARD12888		NCT01692366		Myelofibrosis	ARD12888|U1111-1130-3710
34							INT12497		NCT01585623		Solid Tumor	INT12497|U1111-1125-8930
35							TES13519		NCT01836705		Neoplasm Malignant	TES13519|2012-005642-38|U1111-1115-7323
36
37	8	PRETOMANID	Pretomanid	Treatment of tuberculosis	2019-08-14		Nix-TB		NCT02333799		Pulmonary Tuberculosis	NiX-TB-(B-L-Pa)
38							NC-006		NCT02342886	STAND	Tuberculosis, Pulmonary, Drug Sensitive|Tuberculosis, Pulmonary, Multi Drug-resistant	NC-006-(M-PA-Z)
39
40	9	TURALIO	Pexidartinib	Treatment of pigmented villonodular synovitis/giant cell tumor of the tendon sheath	2019-08-02		PLX-108-10		NCT02371369	ENLIVEN	Pigmented Villonodular Synovitis|Giant Cell Tumors of the Tendon Sheath|Tenosynovial Giant Cell Tumor	PLX108-10|2014-000148-14
41							PLX-108-01		NCT01004861		Solid Tumor	PLX108-01
60							IST3397-015		NCT03158103		Gastrointestinal Stromal Tumor (GIST)	17-056
61
62	10	XPOVIO	Selinexor	Treatment of multiple myeloma	2019-07-03		KCP-330-012 Part 2 STORM + Part 1		NCT02336815	STORM	Multiple Myeloma	KCP-330-012
63							KCP-330-001		NCT01607892		Hematological Malignancies	KCP-330-001
64							KS-50039
65							KCP-330-017		NCT02343042	STOMP	Multiple Myeloma	KCP-330-017
66							KCP-330-023		NCT03110562	BOSTON	Multiple Myeloma	KCP-330-023
67							KCP-330-008		NCT02088541	SOPRA	Acute Myeloid Leukemia (AML)	KCP-330-008
68							KCP-330-009		NCT02227251		Diffuse Large B-cell Lymphoma	KCP-330-009
69							KCP-330-010		NCT02138786	SIRRT	Richter's Transformation	KCP-330-010
70							KCP-330-013		NCT02314247		Peripheral T-cell Lymphoma (PTCL)|Cutaneous T-cell Lymphoma (CTCL)	KCP-330-013
71
72	11	NAYZILAM	Midazolam	Rescue treatment of seizures in patients who require control of intermittent bouts of increased seizure activity (e.g. acute repetitive seizures, seizure clusters)	2019-05-17		P261-401		NCT01390220	ARTEMIS1	Epilepsy	P261-401|2011-001318-32
73							P261-402		NCT01529034		Epilepsy	P261-402|2011-004109-25
74							P261 -301		NCT01999777		Epilepsy	USL261-301
75							P261-408		NCT02161185		Epilepsy	P261-408|2014-001604-22
76							P261-201
77
78	12	RUZURGI	Amifampridine	Treatment of Lambert-Eaton myasthenic syndrome.	2019-05-06		JPC 3,4- DAPPER		NCT01511978	DAPPER	Lambert-Eaton Myasthenic Syndrome|Eaton-Lambert Myasthenic Syndrome	JPC 3,4-DAPPER
79							JPC 3,4- DAP DUKE RCT
80							RPV52*
81							RPV110*
82							JPC 3,4- DAP.TQT
83							JPC 3,4- DAP.PK1
84
85	13	AVACLYR	Acyclovir	Treatment of acute herpetic keratitis caused by Herpes Simplex Virus type 1 and 2	2019-03-29		Colin 1981
86							Collum 1980
87							Coster 1980
88							Klauber 1982
89							McCulley 1982
90
91	14	EGATEN	Triclabendazole	Treatment of fascioliasis	2019-02-13		Hien (2008) [3]
92							Maco (2015) [5]
93							Keiser (2011) [4]
94							WHO/CIBA B2212 (Peru)
95							WHO/CIBA B2207 (Bolivia)
96							WHO/CIBA B2208 (pediatric) (Bolivia)
97							WHO/CIBA B2202 (Chile)
98							WHO/CIBA B2201 (Iran)
99							WHO/CIBA B2203 (Cuba)
100
101	15	FIRDAPSE	Amifampridine Phosphate	FIRDAPSE® is indicated for the treatment of Lambert-Eaton myasthenic syndrome (LEMS) in adults.	2018-11-28		LMS-002		NCT01377922		Lambert Eaton Myasthenic Syndrome	LMS-002
102							LMS-003		NCT02970162		Lambert-Eaton Myasthenic Syndrome	LMS-003
103							EAP-001		NCT02189720	EAP-001	Congenital Myasthenic Syndrome	EAP-001
104							DAPSEL/ LMS-001/FIR-001 /REN-002 (Renal)
105
106	16	XOSPATA	Gilteritinib	XOSPATA is indicated for the treatment of adult patients who have relapsed or refractory acute myeloid leukemia (AML) with a FMS-like tyrosine kinase 3 (FLT3) mutation as detected by an MedR-approved test.	2018-11-28		2215-CL-0301		NCT02421939		Leukemia, Acute Myeloid (AML)	2215-CL-0301|2015-000140-42
107							2215-CL-0101		NCT02014558		Acute Myeloid Leukemia	2215-CL-0101
108							2215-CL-0102		NCT02181660		Acute Myeloid Leukemia (AML)	2215-CL-0102
109							2215-CL-0106		NCT02571816		Hepatic Impairment|Healthy	2215-CL-0106
110							2215-CL-0108
111							2215-CL-0113
112							2215-CL-0110
113							2215-CL-5101		NCT02495233		Non-Small-Cell Lung Cancer	2215-CL-5101
114							2215-CL-0105		NCT02456883		Advanced Solid Tumors|Pharmacokinetics of 14C-labeled Gilteritinib	2215-CL-0105
115
116	17	SEIZALAM	Midazolam	SEIZALAM is indicated for the treatment of status epilepticus in adults.	2018-09-14		RAMPART		NCT00809146	RAMPART	Status Epilepticus	R01NS053031|5U01NS056975-02
117							11903		NCT00534378	AAS	Seizures	11903
118							K643-08-1001
119							K643-08-1002
120							K643-08-1003
121							K643-08-1004
122							K643-08-1005
123
124	18	GALAFOLD	Migalastat Hydrochloride	GALAFOLD™ is indicated for the treatment of adults with a confirmed diagnosis of Fabry disease and an amenable galactosidase alpha gene (GLA) variant based on in vitro assay data	2018-08-10		AT1001-011		NCT00925301		Fabry Disease	AT1001-011|FACETS|2009-013459-31
125							AT1001-012		NCT01218659		Fabry Disease	AT1001-012|ATTRACT|2010-022636-37
126							AT1001-41		NCT01458119	AT1001-041	Fabry Disease	AT1001-041|2011-004800-40
127							AT1001-42		NCT02194985		Fabry Disease	AT1001-042
128
129	19	ONPATTRO	Patisiran	ONPATTRO is indicated for the treatment of the polyneuropathy of hereditary transthyretin-mediated amyloidosis in adults.	2018-08-10		ALN-TTR02-001		NCT01559077		TTR-mediated Amyloidosis	ALN-TTR02-001
130							ALN-TTR02-005		NCT02053454		Transthyretin (TTR)-Mediated Amyloidosis	ALN-TTR02-005
131							ALN-TTR02-002		NCT01617967		TTR-mediated Amyloidosis	ALN-TTR02-002|2012-000467-24
132							ALN-TTR02-004		NCT01960348		TTR-mediated Amyloidosis|Amyloidosis, Hereditary|Amyloid Neuropathies, Familial|Familial Amyloid Polyneuropathies|Amyloid Neuropathies|Amyloidosis, Hereditary, Transthyretin-Related	ALN-TTR02-004|2013-002987-17
133							ALN-TTR02-003		NCT01961921		TTR-mediated Amyloidosis	ALN-TTR02-003|2013-001644-65
134							ALN-TTR02-006		NCT02510261		Amyloidosis	ALN-TTR02-006
135							ALN-TTR02-007		NCT02939820		TTR-mediated Amyloidosis|Amyloidosis, Hereditary|Amyloid Neuropathies, Familial|Familial Amyloid Polyneuropathies|Amyloid Neuropathies|Amyloidosis, Hereditary, Transthyretin-Related	ALN-TTR02-007
136
137	20	KRINTAFEL	Tafenoquine	KRINTAFEL is indicated for the radical cure (prevention of relapse) of Plasmodium vivax malaria in patients aged 16 years and older who are receiving appropriate antimalarial therapy for acute P. vivax infection.	2018-07-20		TAF112582 (Part 1) + TAF112582 (Part 2)		NCT01376167		Malaria, Vivax	112582|TAF112582
138							TAF116564		NCT02216123		Malaria, Vivax	116564
139							TAF114582		NCT01928914		Malaria, Vivax	114582
140							201807		NCT02658435		Malaria, Vivax	201807
141
142	21	TPOXX	Tecovirimat	TPOXX® is indicated for the treatment of human smallpox disease caused by variola virus in adults and pediatric patients weighing at least 13 kg.	2018-07-13		Study 008		NCT02474589	SIGA246-008	Smallpox	SIGA-246-008
143							Study 015
144
145	22	CALQUENCE	Acalabrutinib	Treatment of adult patients with mantle cell lymphoma (MCL) who have received at least one prior therapy	2017-10-31		ACE-LY-004		NCT02213926		Mantle Cell Lymphoma (MCL)	ACE-LY-004
146			Acalabrutinib				ACE-CL-001		NCT02029443		Chronic Lymphocytic Leukemia|Small Lymphocytic Lymphoma|Richter's Syndrome|Prolymphocytic Leukemia	ACE-CL-001
147							ACE-WM-001		NCT02180724		WaldenstrÃ¶m Macroglobulinemia (WM)	ACE-WM-001
148							15-H-0016		NCT02337829		Chronic Lymphocytic Leukemia|Small Lymphocytic Lymphoma	15-H-0016
149							ACE-LY-002		NCT02112526		Activated B-cell Diffuse Large B-Cell Lymphoma (ABC DLBCL)	ACE-LY-002
150							ACE-LY-003		NCT02180711		Non Hodgkin Lymphoma	ACE-LY-003
151							ACE-MY-001		NCT02211014		Multiple Myeloma (MM)	ACE-MY-001
152
153	23	ASCOR	Ascorbic Acid	Treatment of scurvy of Children and adults with scurvy	2017-10-02		MGP-101		NCT02534753		Pharmacokinetics	MGP-101
154
155	24	ALIQOPA	Copanlisib	Indicated for the treatment of patients with relapsed follicular lymphoma who have received at least two prior therapies.	2017-09-14		12871		NCT00962611		Neoplasms	12871
156							16349 (+16349B)		NCT01660451		d	16349|2012-002602-52
157							15205		NCT01404390		Neoplasms	15205
158							16790		NCT02155582		Non Hodgkin Lymphoma	16790|2013-004746-42
159
160	25	VYXEOS	Cytarabine:Daunorubicin Liposome Injection	Treatment of adults with newly-diagnosed therapy-related acute myeloid leukemia (t-AML) or AML with myelodysplasia-related changes (AML-MRC)	2017-08-03		CLTR0310-301		NCT01696084	301	High Risk Acute Myeloid Leukemia	CLTR0310-301
161							CLTR0308-204		NCT00788892		Acute Myeloid Leukemia	CLTR0308-204
162							CLTR0308-205		NCT00822094		Acute Myeloid Leukemia	CLTR0308-205
163							CLTR0305-101		NCT00389428		Hematologic Neoplasms	CLTR0305-101
164							CLTR0310-206
165
166	26	ENDARI	L-Glutamine	To reduce the acute complications of sickle cell disease in adult and pediatric patients 5 years of age and older.	2017-07-07		GLUSCC09-01		NCT01179217		Sickle Cell Anemia|Sickle β0-Thalassemia	GLUSCC09-01
167							10478		NCT00125788		Sickle Cell Anemia|Thalassemia	10478
168							8775
169							8822
170							10511		NCT00586209		Sickle Cell Anemia|Thalassemia	10511-01RY
171							10779
172							8288
173
174	27	GLEOLAN	5-Aminolevulinic Acid	Optical imaging agent indicated in patients with glioma (suspected World Health Organization Grades III or IV on preoperative imaging) as an adjunct for the visualization of malignant tissue during surgery	2017-06-06		ALS-3		NCT00241670		Brain Cancer|Brain Tumors|Cancer of Brain|Primary Brain Tumors|Brain Tumor, Primary	MC-ALS.3/GLI
175							ALS-28
176							ALS-30
177							ALS-32
178							ALS-8		NCT02755142		Brain Neoplasm	MC-ALS.8-I/GLI
179
180	28	XERMELO	Telotristat Etiprate	Treatment of carcinoid syndrome in patients with neuroendocrine tumors	2017-02-28		LX301		NCT01677910		Carcinoid Syndrome	LX1606.1-301-CS|LX1606.301|2012-003460-47
181							LX303		NCT02063659	TELECAST	Carcinoid Syndrome	LX1606.1-303-CS|LX1606.303|2013-001543-31
182							LX302		NCT02026063	TELEPATH	Carcinoid Syndrome	LX1606.1-302-CS|LX1606.302|2013-002596-18
183							LX202		NCT00853047		Carcinoid Syndrome	LX1606.1-202-CS|LX1606.202
184							LX203		NCT01104415		Carcinoid Syndrome	LX1606.1-203-CS|LX1606.203, LX1032|2009-016973-13
185
186	29	SPINRAZA	Nusinersen	Treatment of spinal muscular atrophy	2016-12-23		CS3B		NCT02193074	ENDEAR	Spinal Muscular Atrophy	ISIS 396443-CS3B|2013-004422-29
187							CS3A		NCT01839656		Spinal Muscular Atrophy	ISIS 396443-CS3A|2017-000621-12
188							CS4		NCT02292537	CHERISH	Spinal Muscular Atrophy	ISIS 396443-CS4|2014-001947-18
189							CS1		NCT01494701	SMNRx	Spinal Muscular Atrophy	ISIS 396443 - CS1
190							CS2		NCT01703988		Spinal Muscular Atrophy	ISIS 396443 - CS2|2017-000327-27
191							CS10		NCT01780246		Spinal Muscular Atrophy	ISIS 396443-CS10
192							CS12		NCT02052791		Spinal Muscular Atrophy	ISIS 396443-CS12
193							SM202		NCT02462759	EMBRACE	Spinal Muscular Atrophy	232SM202|2014-003657-33
194							CS11		NCT02594124	SHINE	Spinal Muscular Atrophy	ISIS 396443-CS11|2015-001870-16
195							SM201		NCT02386553	NURTURE	Spinal Muscular Atrophy	232SM201|2014-002098-12
196
197	30	CARNEXIV	Intravenous carbamazepine		2016-10-07		OV-1015
198							13181 A
199
200	31	NETSPOT	Gallium [Ga-68]-N-[(4,7,10-Tricarboxymethyl-1,4,7,10-Tetraazacyclododec-1-Yl)Acetyl]-D-Phenylalanyl-L-Cysteinyl-L-Tyrosyl-D-Tryptophanyl-L-Lysyl-L-Threoninyl-L-Cysteinyl-L-Threonine-Cyclic(2-7)Disulfide	Diagnostic for the clinical management of neuroendocrine tumors	2016-06-01		Vanderbilt University Medical Center (VUMC) trial
201
202	32	PROVAYBLUE	Methylene Blue 0.5%	Treatment of hereditary and acquired methemoglobinemia	2016-04-08		PVP-2013001
203							PVP-2013002
204							PVP-2014001
205							PVP-2014002
206							1MBL12002 (A98923)
207							PVP-2013003
208							AAPCC
209
210	33	DEFITELIO	Defibrotide	For the treatment of hepatic veno-occlusive disease	2016-03-30		2005-01-01		NCT00358501		Severe Hepatic Veno-Occlusive Disease	2005-01-01
211							99-118		NCT00003966		Veno-occlusive Disease	99118|P30CA015704|DFCI-1999-P-010076/14|DUMC-00176-00-2|FHCRC-1375.00|NCI-G99-1548|CHNMC-02118|MSKCC-03-058|JHMI-00-06-02-02
212							Study 2006-05		NCT00628498	Treatment IND	Hepatic Veno-Occlusive Disease	P2006-05
213							CIBMTR
214							Study 2004- 000592- 33		NCT00272948	VOD-DF	Hepatic Veno-Occlusive Disease	EudraCT Number:2004-000592-33|EBMT-PD-200601
215							Study DFCUP
216							R09-1425
217							Study DF VOD- 2012-03-PKRen
218							Study DFPL99- 118
219
220	34	EVOMELA	Melphalan	High dose conditioning treatment prior to hematopoietic progenitor (stem) cell transplantation	2016-03-10		CDX-353-001		NCT00925782		Multiple Myeloma	CDX-353-001
221							CDX-353-002		NCT01660633		Multiple Myeloma	CDX-353-002
222
223	35	YONDELIS	Trabectedin	Treatment of soft tissue sarcoma	2015-10-23		ET743-SAR-3007		NCT01343277		Advanced Liposarcoma or Leiomyosarcoma	CR018004|ET743SAR3007
224							ET743-STS-201		NCT00060944		Liposarcoma|Leiomyosarcoma	CR004336|ET743-STS-201
225							ET-B-005-98
226							ET-B-008-98
227							ET-B-017-99
228							ET743-SAR-3002		NCT00210665		Sarcoma	CR003583|ET743SAR3002
229							10045030
230							ET-B-016-99
231							ET-B-028-06		NCT00579501		Liposarcoma,Myxoid	CR014767|ET-B-028-06
232
233	36	DUOPA	Levodopa and carbidopa	Treatment of motor fluctuations in patients with advanced Parkinson's disease	2015-01-09		S187-1-002		NCT01484990		Parkinson Disease	S187.1.002|2009-016837-84
234							S187-3-001, S187-3-002		NCT00357994		Advanced Parkinson's Disease	S187.3.001|2006-000577-29
235							S187-3-003		NCT00360568		Dyskinesias|Parkinson's Disease|Severe Motor Fluctuations	S187.3.003|2006-000578-53
236							S187-3-004		NCT00335153		Advanced Parkinson's Disease	S187.3.004|2006-005186-18
237							S187-3-005		NCT00660673		Advanced Parkinson's Disease	S187.3.005|2008-001329-33
245							M12-925		NCT01479127		Advanced Parkinson's Disease	M12-925
248
249	37	CERDELGA	Eliglustat	Treatment of Type I Gaucher disease	2014-08-19		GZGD02507 (ENGAGE)		NCT00891202		Gaucher Disease, Type 1	GZGD02507|2008-005222-37|EFC12813
250							GZGD02607 (ENCORE)		NCT00943111	ENCORE	Gaucher Disease, Type 1	GZGD02607|2008-005223-28|EFC12812
251							GZGD00304		NCT00358150		Gaucher Disease, Type 1|Cerebroside Lipidosis Syndrome|Glucocerebrosidase Deficiency Disease|Glucosylceramide Beta-Glucosidase Deficiency Disease|Gaucher Disease, Non-Neuronopathic Form	GZGD00304|2005-004732-42|DRI12816
252							GZGD03109 (EDGE)		NCT01074944		Gaucher Disease	GZGD03109|2009-015811-42|EFC12818
253
254	38	RYANODEX	Dantrolene Sodium Suspension For Injection	Treatment of malignant hyperthermia syndrome	2014-07-22		1201 A
255							1201
256
257	39	BELEODAQ	Belinostat	Treatment of peripheral T-cell lymphoma (PTCL).	2014-07-03		CLN-19		NCT00865969	PTCL	Peripheral T-cell Lymphoma	PXD101-CLN-19|2008-005843-40
258							CLN-20		NCT01317927		Solid Tumor|Hematological Malignancy	PXD101-CLN-20
259							TT-20
260							TT-30
261							CLN-6		NCT00274651	PXD101-CLN-6	Cutaneous T-Cell Lymphoma|Peripheral T-Cell Lymphoma|Non-Hodgkin's Lymphoma	PXD101-CLN-6
262							301-G		NCT00131261		Multiple Myeloma	PXD101-301-G
263							CLN-17		NCT00873119		Carcinoma of Unknown Primary	PXD101-CLN-17
264							CLN-4		NCT00413322		Tumor	PXD101-CLN-4
265							CLN-5
266							CLN-8		NCT00421889		Ovarian Cancer|Epithelial Ovarian Cancer|Fallopian Tube Cancer|Bladder Cancer	PXD101-CLN-8|PXD101-040-EU
267							CLN-14		NCT00878800		Dose Escalation: Solid Tumors|MTD: Soft Tissue Sarcomas	PXD101-CLN-14
268							CLN-15		NCT00878722		Acute Myeloid Leukemia	PXD101-CLN-15
269							CLN-16		NCT00431340		Multiple Myeloma	PXD101-CLN-16
270							CLN-9		NCT00413075		Solid Tumor|Lymphoma	PXD101-CLN-9
271
272	40	PURIXAN	Mercaptopurine Oral Solution	Treatment of acute lymphoblastic leukemia in pediatric patients	2014-04-28
273
274	41	IMPAVIDO	Miltefosine	Treatment of leishmaniasis.	2014-03-19		3154
275							Z025
276							Z033
277							3089
278							3091
279							3109
280							3127
281							3206
282							Z013
283							Z013b
284							Z019		NCT00378495		Kala Azar	D-18506-Z019
285							Z022
286							3168
287							Soto
288							Z020a
289							Z020b
290							3092
291							Z026
292							Z027
293							Z005
294							CSR1
295							CSR2
296							CSR3
297
298	42	HEMANGEOL	Propranolol	Treatment of proliferating infantile hemangiomas requiring systemic therapy	2014-03-14		V00400 SB 1 01 2A (Study 101)
299							V00400 SB 1 02 (Study 102)
300							V00400 SB 2 01 (Study 201)		NCT01056341		Infantile Hemangioma	V00400 SB 201 Study
301							V00400 SB 3 01 (Study 301)
302
303	43	HETLIOZ	Tasimelteon	Non-24-hour sleepwake disorder in blind individuals without light perception	2014-01-31		CN116-001
304							CN116-002
305							CN116-003
306							CN116-004
307							VP-VEC-162-1101
308							VP-VEC-162-1102
309							VP-VEC-162-1103
310							VP-VEC-162-1104
311							VP-VEC-162-1105		NCT01271387		Hepatic Impairment	VP-VEC-162-1105
312							VP-VEC-162-1106
313							VP-VEC-162-1107		NCT01477619		Healthy Volunteers	VP-VEC-162-1107
314							VP-VEC-162-1108		NCT01578057		Pharmacodyamics and Pharmacokinetics of Tasimelteon Alone and in Combination With Ethanol	VP-VEC-162-1108
315							VP-VEC-162-1110
316							VP-VEC-162-1111		NCT01540500		Healthy Volunteers	VP-VEC-162-1111
317							VP-VEC-162-1112		NCT01637636		Healthy	VP-VEC-162-1112
318							VP-VEC-162-2101
319							VP-VEC-162-3101
320							VP-VEC-162-3104		NCT00548340		Primary Insomnia	VP-VEC-162-3104
321							VP-VEC-162-3201		NCT01163032		Non-24-Hour Sleep-Wake Disorder	VP-VEC-162-3201
322							VP-VEC-162-3202		NCT01218789		Non 24 Hour Sleep Wake Disorder	VP-VEC-162-3202
323							VP-VEC-162-3203		NCT01430754		Non-24-Hour Sleep-Wake Disorder	VP-VEC-162-3203
324							VP-VEC-162-3204		NCT01429116		Non-24-Hour Sleep-Wake Disorder	VP-VEC-162-3204
325
326	44	OPSUMIT	Macitentan	Treatment of pulmonary arterial hypertension	2013-10-18		AC-055-303		NCT00667823	SERAPHIN OL	Pulmonary Arterial Hypertension	AC-055-303
327							AC-055-302 (Seraphin)		NCT00660179	SERAPHIN	Pulmonary Arterial Hypertension	AC-055-302
328							AC-055-201		NCT00903331	MUSIC	Idiopathic Pulmonary Fibrosis	AC-055B201
329							AC-055-101
330							AC-055-102
331							AC-055-103		NCT03215966		Healthy Subjects	AC-077-103
332							AC-055-104
333							AC-055-105
334							AC-055-106
335							AC-055-107
336							AC-055-108
337							AC-055-109
339							AC-055-111
342							AC-055-114		NCT02050802		Healthy	AC-055-114
344							AC-055-116a
345							AC-055-117a
346
347	45	VALCHLOR	Meclorethamine	Treatment of mycosis fungoides	2013-08-23		2005-NMMF-201-US
348
349	46	NYMALIZE	Nimodipine	Treatment of subarachnoid hemorrhage.	2013-05-10
350
351	47	KYNAMRO	Mipomersen	Treatment of homozygous familial hypercholesterolemia	2013-01-29		ISIS 301012-CS1
352							MIPO3200309		NCT01061814		Healthy Volunteer	MIPO3200309
353							MIPO3700710		NCT01299298		Healthy Volunteer	MIPO3700710|2010-021948-18
354							ISIS 301012-CS3		NCT00216463		Hypercholesterolemia	301012CS3|EudraCT No.: 2004-003934-32
355							ISIS 301012-CS4		NCT00231569		Hypercholesterolemia	301012CS4|EudraCT No.: 2005-002119-26
356							ISIS 301012-CS8		NCT00280995		Hypercholesterolemia, Familial	301012CS8|EudraCT No.: 2005-004796-38
357							ISIS 301012-CS9		NCT00281008		Hypercholesterolemia, Familial	301012CS9|2005-004797-24
358							ISIS 301012-CS10		NCT00362180		Lipid Metabolism, Inborn Errors|Hyperlipidemias|Metabolic Diseases|Hypolipoproteinemia|Hypolipoproteinemias|Hypobetalipoproteinemias|Metabolism, Inborn Errors|Genetic Diseases, Inborn|Infant, Newborn, Diseases|Congenital Abnormalities|Metabolic Disorder|Hypercholesterolemia|Dyslipidemias|Lipid Metabolism Disorders	301012-CS10|2005-005783-90
359							ISIS 301012-CS19		NCT00707746	ASSIST	Metabolic Diseases|Hyperlipidemias|Metabolic Disorder|Hypercholesterolemia|Dyslipidemias|Lipid Metabolism Disorders	301012-CS19|2007-005140-24
360							ISIS 301012-CS5		NCT00607373	RADICHOL 1	Lipid Metabolism, Inborn Errors|Hypercholesterolemia, Autosomal Dominant|Hyperlipidemias|Metabolic Diseases|Hyperlipoproteinemia Type II|Metabolism, Inborn Errors|Genetic Diseases, Inborn|Infant, Newborn, Diseases|Metabolic Disorder|Congenital Abnormalities|Hypercholesterolemia|Hyperlipoproteinemias|Dyslipidemias|Lipid Metabolism Disorders	301012CS5|2005-003449-15
361							MIPO3500108		NCT00794664		Hypercholesterolemia|Coronary Heart Disease	MIPO3500108|2008-006020-53
362							ISIS 301012-CS7		NCT00706849	RADICHOL II	Heterozygous Familial Hypercholesterolemia|Coronary Artery Disease	301012-CS7
363							ISIS 301012-CS12		NCT00770146		Hypercholesterolemia|Coronary Heart Disease	301012-CS12
364							ISIS 301012-CS17		NCT00477594		Lipid Metabolism, Inborn Errors|Hypercholesterolemia, Autosomal Dominant|Hyperlipidemias|Metabolic Diseases|Hyperlipoproteinemia Type II|Metabolism, Inborn Errors|Genetic Diseases, Inborn|Infant, Newborn, Diseases|Metabolic Disorder|Congenital Abnormalities|Hypercholesterolemia|Hyperlipoproteinemias|Dyslipidemias|Lipid Metabolism Disorders	301012-CS17|2007-001024-12
365							ISIS 301012-CS6		NCT00694109		Lipid Metabolism, Inborn Errors|Hypercholesterolemia, Autosomal Dominant|Hyperlipidemias|Metabolic Diseases|Hyperlipoproteinemia Type II|Metabolism, Inborn Errors|Genetic Diseases, Inborn|Infant, Newborn, Diseases|Metabolic Disorder|Congenital Abnormalities|Hypercholesterolemia|Hyperlipoproteinemias|Dyslipidemias|Lipid Metabolism Disorders	301012-CS6|2005-003450-10
366							ISIS 301012-CS101
367							ISIS 301012-CS2
368							MIPO2900509		NCT01133366		Healthy	MIPO2900509
369							MIPO2800209		NCT01090661		Healthy	MIPO2800209
370							ISIS 301012-CS301
371
372	48	SYNRIBO	Omacetaxine Mepesuccinate	Treatment of chronic myelogenous leukemia	2012-10-26		CGX-635-CML-202 (CML-202)		NCT00375219		Chronic Myeloid Leukemia	CGX-635-CML-202|2006-000176-32
373							CGX-635-CML-203 (CML-203)		NCT00462943		Chronic Myeloid Leukemia	CGX-635-CML-203|2007-001286-15
374							CGX-4.2/4.3(CML-4.2/4.3)
375
376	49	CYSTARAN	Cysteamine Hydrochloride	Treatment of corneal cystine crystal accumulation in cystinosis patients.	2012-10-02		98-EI-0109E		NCT00001736		Cystinosis	980109|98-EI-0109
377							98-EI-0109S
378							STP869294 (CAPTOC)
379
380	50	KORLYM	Mifepristone	Treatment of the clinical manifestations of endogenous Cushing's syndrone	2012-02-17		C1073-400		NCT00569582	SEISMIC	Cushing's Syndrome	C-1073-400
381							C1073- 415		NCT00936741		Cushing's Syndrome	C-1073-415
382							C1073- 415 addendum
410
411	51	MITOSOL	Mitomycin-C	Treatment of refractory glaucoma as an adjunct to ab externo glaucoma surgery.	2012-02-07
412
413	52	FIRAZYR	Icatibant	Treatment of angioedema	2011-08-25		HGT-FIR-061
414							HGT-FIR-062
415							HGT-FIR-065
417							JE049-1102
418							JE049-1103
419							JE049-2101
420							JE049-2102 (FAST-2)		NCT00500656	FAST2	Hereditary Angioedema	JE049 #2102|2004-001540-71
421							JE049-2103 (FAST-1)		NCT00097695		Angioedema	JE049 #2103|FAST1
422							HGT-FIR-054 (FAST-3)		NCT00912093		Hereditary Angioedema	HGT-FIR-054|2009-015606-19
423							JE049-3101 (FAST-4)		NCT00997204	EASSI	Hereditary Angioedema	JE049-3101|2008-000071-25
425
426	53	NITHIODOTE	Sodium Nitrite And Sodium Thiosulfate	Treatment of known or suspected cyanide poisoning	2011-01-14				data not available
427
428	54	CUVPOSA	Glycopyrrolate	Treatment of pathologic (chronic moderate to severe) drooling in pediatric patients	2010-07-28		Study FH-00-02
429							Study FH-00-01
430							Study Sc-GLYCO-06-01		NCT00491894		Cerebral Palsy|Neurological Conditions|Mental Retardation|Sialorrhea	Sc-GLYCO-06-01
431
432	55	CARBAGLU	Carglumic Acid	Treatment of N-acetylglutamate synthetase deficiency.	2010-03-18		Study Identifier NA
433
434	56	CAYSTON	Aztreonam	Inhalation therapy for control of gram-negative bacteria in the respiratory tract of patients with cystic fibrosis	2010-02-22		CP-AI- 007		NCT00112359	AIR-CF1	Cystic Fibrosis	CP-AI-007
435							CP-AI- 006		NCT00128492	AIR-CF3	Cystic Fibrosis	CP-AI-006
436							CP-AI- 005		NCT00104520	AIR-CF2	Cystic Fibrosis	CP-AI-005
437							CP-AI- 003		NCT01055847		Cystic Fibrosis|CF|Lung Infection|Pseudomonas Aeruginosa	CP-AI-003
438							CP-AI- 002
439							CP-AI- 001
440							0110
441							0117
442							0111
443							0122
444							0103
445							0102
446							Compassionate use
447
448	57	AMPYRA	Dalfampridine	Relief of symptoms of multiple sclerosis	2010-01-22		MS-F204		NCT00483652		Multiple Sclerosis	MS-F204
449							MS-F203		NCT00127530		Multiple Sclerosis	MS-F203
450							MS-F204 EXT		NCT00649792		Multiple Sclerosis	MS-F204 EXT
451							MS-F203 EXT		NCT00648908		Multiple Sclerosis	MS-F203EXT
452							MS-F202 EXT		NCT00654927		Multiple Sclerosis	MS-F202 EXT
453							MS-F202		NCT00053417		Multiple Sclerosis	MS-F202
454							0193-002
455							0195-006
456							0494-006
457							0497-010
458							0791-011
459							0792-001
460							0496-002
461							1194-002
462							BE10-25F-SR10OS122003
463							BE10F-SR22004
464							BE25F-SRO22004
465							FeFA25F- SR112003
466							0593-005
467							RD10F SR012004
468							0194-002
469							ELA/G-9101
470							0492-004
471							TQTc-F-SR001
472							0195-001US
473							0296-003US
474							0893-001US
475							1293-001US
476							AN751-101
477							AN751-102
478							Rush 001
479							1194-001US
480							0293-001US
481							MS-F201
482							MS-F200
483							1091-001
484							Rush 002
485							Rush 003
486							0494-001US
487							0995-001US
488							0195-001US EXT
489							1293-001US EXT
490
491	58	QUTENZA	Capsaicin	Management of neuropathic pain in patients with postherpetic neuralgia	2009-11-16		C116		NCT00916942		Peripheral Nervous System Diseases|Pain|Neuralgia|Herpes Zoster|Shingles	C116
492							C117		NCT00300222		Peripheral Nervous System Diseases|Pain|Neuralgia|Herpes Zoster|Shingles	C117
493							C102		NCT00034710		Neuralgia|Pain|Peripheral Nervous System Diseases|Herpes Zoster	C102
494							C108		NCT00061776		Herpes Zoster|Neuralgia|Pain|Peripheral Nervous System Diseases|Shingles	C108
495							C110		NCT00068081		Herpes Zoster|Neuralgia|Pain|Peripheral Nervous System Diseases	C110
496							C106
497							C111		NCT00082316		Herpes Zoster|Neuralgia|Pain|HIV Infections|Peripheral Nervous System Diseases|Diabetic Neuropathies|Diabetes Mellitus|Polyneuropathies	C111
498							C118		NCT00233155		Herpes Zoster|Neuralgia|Pain|HIV Infections|Peripheral Nervous System Diseases	C118
499							C101
500							C115		NCT00254449		Human Volunteers	C115
501
502	59	ZIRGAN	Ganciclovir	Treatment of acute herpetic keratitis (dendritic and geographic ulcers)	2009-09-15		Study 4		No trials matching the condition have been found
503							Study 5
504							Study 6
505							Study 7
506
507	60	TYVASO	Treprostinil (Inhalational)	Treatment of pulmonary arterial hypertension	2009-07-30		LRX-TRIUMPH BA001
508							RIN-PH-102
509							RIN-PH-103
510							LRX-TRIUMPH 001		NCT00147199	TRIUMPH	Pulmonary Hypertension	LRX-TRIUMPH 001
511							LRX-TRIUMPH001 (OL continuation phase)
512							LRX-TRE-INH-0001
513							LRX-TRE-INH-0002
514							LRX-TRE-INH-0003
515							LRX-TRE-INH-0004
516							LRX-TRE-INH-0005
517							LRX-TRE-INH-0006
518							LRX-TRE-INH-0007
519
520	61	ADCIRCA	Tadalafil	Treatment of pulmonary arterial hypertension	2009-05-22		H6D-MC-LVGZ
521							H6D-EW-LVHM
522							H6D-EW-LVHL
523							H6D-EW-LVHO
524							H6D-MC-LVHC
525							H6D-MC-LVGY		NCT00125918		Pulmonary Hypertension	10303|H6D-MC-LVGY
526							H6D-MC-LVGX		NCT00549302		Hypertension, Pulmonary	10263|H6D-MC-LVGX
527
528	62	COARTEM	Artemether/Lumefantrine	For the treatment of infections due to Plasmodium falciparum or mixed infections including P. falciparum.	2009-04-07		ABM02
529							A023
530							A025
531							A026
532							A028
533							A2401		NCT00233337		Acute Uncomplicated P. Falciparum Malaria	CCOA566A2401
534							A2403		NCT00709969		Plasmodium Falciparum Malaria	CCOA566A2403
535							B2303		NCT00386763		Malaria|Falciparum	CCOA566B2303
536							A003
537							A004
538							A005
539							A007
540							A008
542							A010
543							A011
544							A014
545							AIC04
546							AIC04
547							A030
548							ABD01
549							ABR01
550
551	63	MEMBRANEBLUE	Trypan Blue	Selectively staining epiretinal membranes during ophthalmic surgical vitrectomy procedures	2009-02-20

## Sheet: 2c_Finding CTG matches
S2c(i) File. For trials listed in the MedR, matches were found in CTG using the trade name, the generic name, or the trial study identifier.				S2c(ii) File. Summary of the frequency with which matches were found in CTG using the trade name, the generic name, or the trial study identifier.
Number	NCT Number	Data Source		Data source	Number
1	NCT02310906	Generic name		Trade name	151
2	NCT02500381	Generic name		Generic name	47
3	NCT03036813	Generic name		Study identifier	4
4	NCT02850406	Generic name		TOTAL	202
5	NCT02452372	Generic name
6	NCT03206970	Generic name
7	NCT02343120	Generic name
8	NCT03206918	Generic name
9	NCT03332173	Generic name
10	NCT03189524	Generic name
11	NCT00724334	Generic name
12	NCT00631462	Generic name
13	NCT01836705	Generic name
14	NCT03158103	Generic name
15	NCT02336815	Generic name
16	NCT01607892	Generic name
17	NCT03110562	Generic name
18	NCT02088541	Generic name
19	NCT02227251	Generic name
20	NCT02138786	Generic name
21	NCT02314247	Generic name
22	NCT01511978	Generic name
23	NCT00809146	Generic name
24	NCT00534378	Generic name
25	NCT02029443	Generic name
26	NCT02180724	Generic name
27	NCT02337829	Generic name
28	NCT02112526	Generic name
29	NCT02180711	Generic name
30	NCT02211014	Generic name
31	NCT01696084	Generic name
32	NCT00788892	Generic name
33	NCT00822094	Generic name
34	NCT00389428	Generic name
35	NCT00579501	Generic name
36	NCT00548340	Generic name
37	NCT01163032	Generic name
38	NCT01218789	Generic name
39	NCT01430754	Generic name
40	NCT01429116	Generic name
41	NCT00112359	Generic name
42	NCT00128492	Generic name
43	NCT00104520	Generic name
44	NCT01055847	Generic name
45	NCT00233337	Generic name
46	NCT00709969	Generic name
47	NCT00386763	Generic name
48	NCT02285088	SI
49	NCT03041909	SI
50	NCT04002297	SI
51	NCT01523171	SI
52	NCT03338816	Trade name
53	NCT01437787	Trade name
54	NCT01420770	Trade name
55	NCT01420783	Trade name
56	NCT01692366	Trade name
57	NCT01585623	Trade name
58	NCT02333799	Trade name
59	NCT02342886	Trade name
60	NCT02371369	Trade name
61	NCT01004861	Trade name
62	NCT02343042	Trade name
63	NCT01390220	Trade name
64	NCT01529034	Trade name
65	NCT01999777	Trade name
66	NCT02161185	Trade name
67	NCT01377922	Trade name
68	NCT02970162	Trade name
69	NCT02189720	Trade name
70	NCT02421939	Trade name
71	NCT02014558	Trade name
72	NCT02181660	Trade name
73	NCT02571816	Trade name
74	NCT02495233	Trade name
75	NCT02456883	Trade name
76	NCT00925301	Trade name
77	NCT01218659	Trade name
78	NCT01458119	Trade name
79	NCT02194985	Trade name
80	NCT01559077	Trade name
81	NCT02053454	Trade name
82	NCT01617967	Trade name
83	NCT01960348	Trade name
84	NCT01961921	Trade name
85	NCT02510261	Trade name
86	NCT02939820	Trade name
87	NCT01376167	Trade name
88	NCT02216123	Trade name
89	NCT01928914	Trade name
90	NCT02658435	Trade name
91	NCT02474589	Trade name
92	NCT02213926	Trade name
93	NCT02534753	Trade name
94	NCT00962611	Trade name
95	NCT01660451	Trade name
96	NCT01404390	Trade name
97	NCT02155582	Trade name
98	NCT01179217	Trade name
99	NCT00125788	Trade name
100	NCT00586209	Trade name
101	NCT00241670	Trade name
102	NCT02755142	Trade name
103	NCT01677910	Trade name
104	NCT02063659	Trade name
105	NCT02026063	Trade name
106	NCT00853047	Trade name
107	NCT01104415	Trade name
108	NCT02193074	Trade name
109	NCT01839656	Trade name
110	NCT02292537	Trade name
111	NCT01494701	Trade name
112	NCT01703988	Trade name
113	NCT01780246	Trade name
114	NCT02052791	Trade name
115	NCT02462759	Trade name
116	NCT02594124	Trade name
117	NCT02386553	Trade name
118	NCT00358501	Trade name
119	NCT00003966	Trade name
120	NCT00628498	Trade name
121	NCT00272948	Trade name
122	NCT00925782	Trade name
123	NCT01660633	Trade name
124	NCT01343277	Trade name
125	NCT00060944	Trade name
126	NCT00210665	Trade name
127	NCT01484990	Trade name
128	NCT00357994	Trade name
129	NCT00360568	Trade name
130	NCT00335153	Trade name
131	NCT00660673	Trade name
132	NCT01479127	Trade name
133	NCT00891202	Trade name
134	NCT00943111	Trade name
135	NCT00358150	Trade name
136	NCT01074944	Trade name
137	NCT00865969	Trade name
138	NCT01317927	Trade name
139	NCT00274651	Trade name
140	NCT00131261	Trade name
141	NCT00873119	Trade name
142	NCT00413322	Trade name
143	NCT00421889	Trade name
144	NCT00878800	Trade name
145	NCT00878722	Trade name
146	NCT00431340	Trade name
147	NCT00413075	Trade name
148	NCT00378495	Trade name
149	NCT01056341	Trade name
150	NCT01271387	Trade name
151	NCT01477619	Trade name
152	NCT01578057	Trade name
153	NCT01540500	Trade name
154	NCT01637636	Trade name
155	NCT00667823	Trade name
156	NCT00660179	Trade name
157	NCT00903331	Trade name
158	NCT03215966	Trade name
159	NCT02050802	Trade name
160	NCT01061814	Trade name
161	NCT01299298	Trade name
162	NCT00216463	Trade name
163	NCT00231569	Trade name
164	NCT00280995	Trade name
165	NCT00281008	Trade name
166	NCT00362180	Trade name
167	NCT00707746	Trade name
168	NCT00607373	Trade name
169	NCT00794664	Trade name
170	NCT00706849	Trade name
171	NCT00770146	Trade name
172	NCT00477594	Trade name
173	NCT00694109	Trade name
174	NCT01133366	Trade name
175	NCT01090661	Trade name
176	NCT00375219	Trade name
177	NCT00462943	Trade name
178	NCT00001736	Trade name
179	NCT00569582	Trade name
180	NCT00936741	Trade name
181	NCT00500656	Trade name
182	NCT00097695	Trade name
183	NCT00912093	Trade name
184	NCT00997204	Trade name
185	NCT00491894	Trade name
186	NCT00483652	Trade name
187	NCT00127530	Trade name
188	NCT00649792	Trade name
189	NCT00648908	Trade name
190	NCT00654927	Trade name
191	NCT00053417	Trade name
192	NCT00916942	Trade name
193	NCT00300222	Trade name
194	NCT00034710	Trade name
195	NCT00061776	Trade name
196	NCT00068081	Trade name
197	NCT00082316	Trade name
198	NCT00233155	Trade name
199	NCT00254449	Trade name
200	NCT00147199	Trade name
201	NCT00125918	Trade name
202	NCT00549302	Trade name

## Sheet: 2d_Locations of trials
S2d File. (a) For trials listed in the MedR, whether the match found in CTG was through the trade name, the generic name, or the trial study identifier; (b) In the trial listing in CTG, the countries listed under Location.
Number	NCT Number	Data Source	Country locations
1	NCT02310906	Generic name	France, Italy, United Kingdom, United States
2	NCT02500381	Generic name	Australia, Belgium, Bulgaria, Canada, Czechia, France, Germany, Greece, Hungary, Ireland, Israel, Italy, Poland, Russian Federation, Spain, Sweden, United Kingdom, United States
3	NCT03036813	Generic name	Canada, Egypt, France, Italy, Jamaica, Kenya, Lebanon, Netherlands, Oman, Turkey, United Kingdom, United States
4	NCT02850406	Generic name	Lebanon, United Kingdom, United States
5	NCT02452372	Generic name	Sweden, United Kingdom, United States
6	NCT03206970	Generic name	China
7	NCT02343120	Generic name	Australia, Italy, Korea, Republic of, New Zealand, United Kingdom, United States
8	NCT03206918	Generic name	China
9	NCT03332173	Generic name	China
10	NCT03189524	Generic name	China
11	NCT00724334	Generic name	United States
12	NCT00631462	Generic name	United States
13	NCT01836705	Generic name	Belgium, United States
14	NCT03158103	Generic name	United States
15	NCT02336815	Generic name	Austria, Belgium, France, Germany, Greece, United States
16	NCT01607892	Generic name	Canada, Denmark, United States
17	NCT03110562	Generic name	Australia, Austria, Belgium, Bulgaria, Canada, Czechia, France, Germany, Greece, Hungary, India, Israel, Italy, Poland, Romania, Russian Federation, Serbia, Spain, Ukraine, United Kingdom, United States
18	NCT02088541	Generic name	Canada, Denmark, France, Germany, Israel, Italy, Netherlands, Poland, Spain, United Kingdom, United States
19	NCT02227251	Generic name	Australia, Austria, Belgium, Bulgaria, Canada, France, Germany, Greece, Hungary, India, Israel, Italy, Netherlands, New Zealand, Poland, Serbia, Spain, United Kingdom, United States
20	NCT02138786	Generic name	Germany, Poland, Spain, United Kingdom, United States
21	NCT02314247	Generic name	Australia, Singapore
22	NCT01511978	Generic name	United States
23	NCT00809146	Generic name	United States
24	NCT00534378	Generic name	United States
25	NCT02029443	Generic name	Italy, United Kingdom, United States
26	NCT02180724	Generic name	France, Greece, Italy, Netherlands, Spain, United Kingdom, United States
27	NCT02337829	Generic name	United States
28	NCT02112526	Generic name	United Kingdom, United States
29	NCT02180711	Generic name	United States
30	NCT02211014	Generic name	United Kingdom, United States
31	NCT01696084	Generic name	Canada, United States
32	NCT00788892	Generic name	Canada, United States
33	NCT00822094	Generic name	Canada, France, Poland, United States
34	NCT00389428	Generic name	United States
35	NCT00579501	Generic name	France, Germany, United States
36	NCT00548340	Generic name	United States
37	NCT01163032	Generic name	Germany, United States
38	NCT01218789	Generic name	France
39	NCT01430754	Generic name	United States
40	NCT01429116	Generic name	United States
41	NCT00112359	Generic name	Australia, Canada, New Zealand, United States
42	NCT00128492	Generic name	Australia, Canada, New Zealand, United States
43	NCT00104520	Generic name	United States
44	NCT01055847	Generic name	United States
45	NCT00233337	Generic name	Not Provided
46	NCT00709969	Generic name	Kenya, Nigeria, Tanzania
47	NCT00386763	Generic name	Benin, Kenya, Mali, Mozambique, Tanzania
48	NCT02285088	SI	United Kingdom
49	NCT03041909	SI	United Kingdom
50	NCT04002297	SI	Australia, Austria, Belgium, China, France, Germany, Ireland, Italy, Japan, Lithuania, New Zealand, Poland, Spain, Taiwan, Ukraine, United Kingdom, United States
51	NCT01523171	SI	Austria, Belgium, Canada, France, Germany, Italy, Netherlands, Spain, United Kingdom, United States
52	NCT03338816	Trade name	Australia, Bulgaria, Canada, Denmark, Finland, France, Germany, Italy, Japan, Korea, Republic of, Mexico, Netherlands, Poland, Spain, Sweden, Taiwan, United Kingdom, United States
53	NCT01437787	Trade name	Australia, Austria, Belgium, Brazil, Canada, France, Germany, Hungary, Ireland, Israel, Italy, Korea, Republic of, Lithuania, Mexico, Poland, Portugal, Romania, Russian Federation, Singapore, South Africa, Spain, Sweden, Taiwan, United Kingdom, United States
54	NCT01420770	Trade name	United States
55	NCT01420783	Trade name	Australia, Canada, France, Germany, Italy, Korea, Republic of, Spain, United Kingdom, United States
56	NCT01692366	Trade name	Japan
57	NCT01585623	Trade name	United States
58	NCT02333799	Trade name	South Africa
59	NCT02342886	Trade name	Georgia, Kenya, Malaysia, Philippines, South Africa, Tanzania, Uganda, Zambia
60	NCT02371369	Trade name	Australia, Canada, Denmark, France, Germany, Hungary, Italy, Netherlands, Poland, Spain, United Kingdom, United States
61	NCT01004861	Trade name	United States
62	NCT02343042	Trade name	Canada, United States
63	NCT01390220	Trade name	Australia, Canada, Germany, Hungary, Israel, Italy, New Zealand, Poland, Spain, Ukraine, United States
64	NCT01529034	Trade name	Australia, Canada, Germany, Hungary, Israel, New Zealand, Poland, Spain, Ukraine, United States
65	NCT01999777	Trade name	Australia, Austria, Belgium, Czechia, Germany, Lithuania, Spain, United States
66	NCT02161185	Trade name	United States
67	NCT01377922	Trade name	France, Germany, Hungary, Poland, Russian Federation, Serbia, Spain, United States
68	NCT02970162	Trade name	United States
69	NCT02189720	Trade name	United States
70	NCT02421939	Trade name	Belgium, Canada, France, Germany, Israel, Italy, Japan, Korea, Republic of, Poland, Spain, Taiwan, Turkey, United Kingdom, United States
71	NCT02014558	Trade name	Germany, Italy, United States
72	NCT02181660	Trade name	Japan
73	NCT02571816	Trade name	United States
74	NCT02495233	Trade name	Japan
75	NCT02456883	Trade name	United States
76	NCT00925301	Trade name	Argentina, Australia, Brazil, Canada, Denmark, Egypt, France, Italy, Poland, Spain, Turkey, United Kingdom, United States
77	NCT01218659	Trade name	Australia, Austria, Belgium, Brazil, Denmark, France, Italy, Japan, United Kingdom, United States
78	NCT01458119	Trade name	Argentina, Australia, Belgium, Brazil, Canada, Denmark, Egypt, France, Italy, Spain, Turkey, United Kingdom, United States
79	NCT02194985	Trade name	Argentina, Australia, Austria, Belgium, Brazil, Canada, Denmark, Egypt, France, Italy, Japan, Spain, Turkey, United Kingdom, United States
80	NCT01559077	Trade name	United Kingdom
81	NCT02053454	Trade name	United Kingdom
82	NCT01617967	Trade name	Brazil, France, Germany, Portugal, Spain, Sweden, United States
83	NCT01960348	Trade name	Argentina, Australia, Brazil, Bulgaria, Canada, Cyprus, France, Germany, Italy, Japan, Korea, Republic of, Malaysia, Mexico, Netherlands, Portugal, Spain, Sweden, Taiwan, Turkey, United Kingdom, United States
84	NCT01961921	Trade name	Brazil, France, Germany, Portugal, Spain, Sweden, United States
85	NCT02510261	Trade name	Argentina, Australia, Brazil, Bulgaria, Canada, Cyprus, France, Germany, Italy, Japan, Korea, Republic of, Malaysia, Mexico, Netherlands, Portugal, Spain, Sweden, Taiwan, Turkey, United Kingdom, United States
86	NCT02939820	Trade name	Not Provided
87	NCT01376167	Trade name	Bangladesh, Brazil, Cambodia, Ethiopia, India, Peru, Philippines, Thailand
88	NCT02216123	Trade name	Brazil, Colombia, Ethiopia, Peru, Thailand, Vietnam
89	NCT01928914	Trade name	United States
90	NCT02658435	Trade name	United States
91	NCT02474589	Trade name	United States
92	NCT02213926	Trade name	Australia, Belgium, Czechia, France, Italy, Netherlands, Poland, Spain, United Kingdom, United States
93	NCT02534753	Trade name	United States
94	NCT00962611	Trade name	United States
95	NCT01660451	Trade name	Australia, Austria, Belgium, Bulgaria, Canada, Finland, France, Germany, Greece, Hong Kong, Hungary, Ireland, Israel, Italy, Korea, Republic of, New Zealand, Poland, Portugal, Russian Federation, Singapore, Spain, Sweden, Turkey, United Kingdom, United States
96	NCT01404390	Trade name	Japan
97	NCT02155582	Trade name	Belgium, France, United Kingdom
98	NCT01179217	Trade name	United States
99	NCT00125788	Trade name	United States
100	NCT00586209	Trade name	United States
101	NCT00241670	Trade name	Not Provided
102	NCT02755142	Trade name	Not Provided
103	NCT01677910	Trade name	Australia, Belgium, Canada, France, Germany, Israel, Italy, Netherlands, Spain, Sweden, United Kingdom, United States
104	NCT02063659	Trade name	Australia, Belgium, Canada, France, Germany, Israel, Netherlands, Spain, Sweden, United Kingdom, United States
105	NCT02026063	Trade name	Australia, Belgium, Canada, France, Germany, Israel, Italy, Netherlands, Spain, Sweden, United Kingdom, United States
106	NCT00853047	Trade name	United States
107	NCT01104415	Trade name	Germany, United Kingdom
108	NCT02193074	Trade name	Australia, Belgium, Canada, France, Germany, Italy, Japan, Korea, Republic of, Spain, Sweden, Turkey, United Kingdom, United States
109	NCT01839656	Trade name	Canada, United States
110	NCT02292537	Trade name	Canada, France, Germany, Hong Kong, Italy, Japan, Korea, Republic of, Spain, Sweden, United States
111	NCT01494701	Trade name	United States
112	NCT01703988	Trade name	United States
113	NCT01780246	Trade name	United States
114	NCT02052791	Trade name	United States
115	NCT02462759	Trade name	Germany, United States
116	NCT02594124	Trade name	Australia, Belgium, Canada, France, Germany, Hong Kong, Italy, Japan, Korea, Republic of, Spain, Sweden, Turkey, United Kingdom, United States
117	NCT02386553	Trade name	Australia, Canada, Germany, Italy, Qatar, Taiwan, Turkey, United States
118	NCT00358501	Trade name	Canada, United States
119	NCT00003966	Trade name	United States
120	NCT00628498	Trade name	United States
121	NCT00272948	Trade name	Austria, France, Germany, Ireland, Israel, Italy, Netherlands, Sweden, Switzerland, United Kingdom
122	NCT00925782	Trade name	United States
123	NCT01660633	Trade name	United States
124	NCT01343277	Trade name	Australia, Brazil, New Zealand, United States
125	NCT00060944	Trade name	Australia, Belgium, Canada, France, Germany, Russian Federation, Spain, United States
126	NCT00210665	Trade name	Canada, Israel, United States
127	NCT01484990	Trade name	Not Provided
128	NCT00357994	Trade name	Germany, United States
129	NCT00360568	Trade name	Germany, New Zealand, United States
130	NCT00335153	Trade name	Australia, Canada, Czech Republic, Finland, Germany, Israel, Italy, Netherlands, New Zealand, Poland, Portugal, Russian Federation, Spain, Thailand, United Kingdom, United States
131	NCT00660673	Trade name	Australia, Canada, Czechia, Israel, New Zealand, Poland, Portugal, Russian Federation, Thailand, United Kingdom, United States
132	NCT01479127	Trade name	Not Provided
133	NCT00891202	Trade name	Bulgaria, Canada, Colombia, India, Israel, Lebanon, Mexico, Russian Federation, Serbia, Tunisia, United Kingdom, United States
134	NCT00943111	Trade name	Argentina, Australia, Brazil, Canada, Egypt, France, Germany, Italy, Russian Federation, Spain, United Kingdom, United States
135	NCT00358150	Trade name	Argentina, Israel, Italy, Mexico, Russian Federation, United States
136	NCT01074944	Trade name	Australia, Austria, Brazil, Canada, China, Croatia, France, Greece, India, Japan, Netherlands, Portugal, Romania, Russian Federation, Serbia, Sweden, United States
137	NCT00865969	Trade name	Belgium, Canada, Croatia, Denmark, France, Germany, Hungary, Israel, Italy, Netherlands, Poland, Russian Federation, Slovakia, South Africa, Spain, United Kingdom, United States
138	NCT01317927	Trade name	United States
139	NCT00274651	Trade name	France, Germany, Israel, Thailand, United States
140	NCT00131261	Trade name	Denmark, Norway, United Kingdom, United States
141	NCT00873119	Trade name	Denmark, France, Germany, United States
142	NCT00413322	Trade name	United States
143	NCT00421889	Trade name	Denmark, United Kingdom, United States
144	NCT00878800	Trade name	Denmark, United Kingdom
145	NCT00878722	Trade name	France, Germany, United Kingdom
146	NCT00431340	Trade name	United States
147	NCT00413075	Trade name	Denmark, United Kingdom, United States
148	NCT00378495	Trade name	Brazil
149	NCT01056341	Trade name	Australia, Canada, Czech Republic, France, Germany, Hungary, Italy, Lithuania, Mexico, New Zealand, Peru, Poland, Romania, Russian Federation, Spain, United States
150	NCT01271387	Trade name	United States
151	NCT01477619	Trade name	United States
152	NCT01578057	Trade name	Canada
153	NCT01540500	Trade name	United States
154	NCT01637636	Trade name	United States
155	NCT00667823	Trade name	Argentina, Australia, Austria, Belarus, Belgium, Bulgaria, Canada, Chile, China, Colombia, Croatia, Finland, France, Germany, Hong Kong, Hungary, India, Israel, Italy, Malaysia, Mexico, Netherlands, Peru, Poland, Romania, Russian Federation, Serbia, Singapore, Slovakia, South Africa, Sweden, Taiwan, Thailand, Ukraine, United Kingdom, United States
156	NCT00660179	Trade name	Argentina, Australia, Austria, Belarus, Belgium, Bulgaria, Canada, Chile, China, Colombia, Croatia, France, Germany, Hong Kong, Hungary, India, Israel, Italy, Malaysia, Mexico, Netherlands, Norway, Peru, Poland, Romania, Russian Federation, Serbia, Singapore, Slovakia, South Africa, Spain, Sweden, Taiwan, Thailand, Turkey, Ukraine, United Kingdom, United States
157	NCT00903331	Trade name	Australia, Canada, France, Germany, Israel, Italy, Slovenia, South Africa, Spain, Sweden, Turkey, United States
158	NCT03215966	Trade name	Germany
159	NCT02050802	Trade name	Germany
160	NCT01061814	Trade name	Canada
161	NCT01299298	Trade name	Germany
162	NCT00216463	Trade name	Germany
163	NCT00231569	Trade name	Netherlands, United States
164	NCT00280995	Trade name	Netherlands, United States
165	NCT00281008	Trade name	Netherlands, United States
166	NCT00362180	Trade name	Netherlands
167	NCT00707746	Trade name	Netherlands
168	NCT00607373	Trade name	Brazil, Canada, Singapore, South Africa, Taiwan, United Kingdom, United States
169	NCT00794664	Trade name	Canada, Czech Republic, Germany, South Africa, United Kingdom, United States
170	NCT00706849	Trade name	Canada, United States
171	NCT00770146	Trade name	United States
172	NCT00477594	Trade name	United States
173	NCT00694109	Trade name	Brazil, Canada, Singapore, South Africa, Taiwan, United Kingdom, United States
174	NCT01133366	Trade name	United States
175	NCT01090661	Trade name	United States
176	NCT00375219	Trade name	Canada, France, Germany, Hungary, India, Italy, Poland, Singapore, United Kingdom, United States
177	NCT00462943	Trade name	Canada, France, Germany, Hungary, India, Italy, Poland, Singapore, United Kingdom, United States
178	NCT00001736	Trade name	United States
179	NCT00569582	Trade name	United States
180	NCT00936741	Trade name	United States
181	NCT00500656	Trade name	Italy
182	NCT00097695	Trade name	United States
183	NCT00912093	Trade name	Australia, Canada, Hungary, Israel, Romania, Russian Federation, South Africa, Ukraine, United States
184	NCT00997204	Trade name	Argentina, Austria, Denmark, France, Germany, Israel, Italy, Spain, Switzerland, United Kingdom
185	NCT00491894	Trade name	United States
186	NCT00483652	Trade name	Canada, United States
187	NCT00127530	Trade name	Canada, United States
188	NCT00649792	Trade name	Canada, United States
189	NCT00648908	Trade name	Canada, United States
190	NCT00654927	Trade name	Canada, United States
191	NCT00053417	Trade name	Canada, United States
192	NCT00916942	Trade name	United States
193	NCT00300222	Trade name	Not Provided
194	NCT00034710	Trade name	United States
195	NCT00061776	Trade name	United States
196	NCT00068081	Trade name	United States
197	NCT00082316	Trade name	United States
198	NCT00233155	Trade name	Not Provided
199	NCT00254449	Trade name	United States
200	NCT00147199	Trade name	Austria, Belgium, France, Germany, Ireland, Israel, Italy, Spain, United Kingdom, United States
201	NCT00125918	Trade name	France, Italy, United States
202	NCT00549302	Trade name	Belgium, Canada, France, Germany, Ireland, Italy, Japan, Spain, United Kingdom, United States

## Sheet: 2e_Python script
S2e File. The Python script used for web scraping of locations
import requests from bs4 import BeautifulSoup import pandas as pd df = pd.read_csv("test.csv") df["Listed Location Countries"] = "" for i in range(0, len(df)): soup = BeautifulSoup( requests.get("https://clinicaltrials.gov/ct2/show/record/"+df["NCT Number"][i]).content, 'html.parser') loc = soup.find(id='tab-body').prettify() x = pd.DataFrame((pd.read_html(loc))[0].reset_index(drop=True)) df["Lis…
