# Supplementary material for: Rare disease patients in India are rarely involved in international orphan drug trials
Source: PLOS Glob Public Health. 2022 Aug 15;2(8):e0000890. doi: 10.1371/journal.pgph.0000890 (PMC10021652; doi:10.1371/journal.pgph.0000890)
Supplement: S3 File — Of the 202 trials, (a) the 9 that ran in India; (b) For the 9 trials in India, a listing of the publications related to each. (c) Of the remaining 193 trials, the 47 (25%) chosen at random to determine whether they might have recruited Indian-origin participants who were based elsewhere. a. For the 9 trials run in India, the following data is provided: NCT ID, All country locations, Drug, Trade Name, Sponsor, Collaborator, Study start date, Study Title, Medical Condition Reported, Participation, Description of participants, and URL. b. For the 9 trials run in India, a list of the publications related to each. c. Of the remaining 193 trials, the 47 (25%) chosen at random to determine whether they might have recruited Indian patients who were based elsewhere. The following data is provided: Trial ID, Number of Asians, Total participants analyzed by race, URL, and Sites in Asia. (XLS) [file pgph.0000890.s003.xls]

## Sheet: Legends
S3 File: Of the 202 trials, (a) the 9 that ran in India; (b) For the 9 trials in India, a listing of the publications related to each. (c) Of the remaining 193 trials, the 47 (25%) chosen at random to determine whether they might have recruited Indian-origin participants who were based elsewhere.
Sheet number and name	Legend
3a_Trials in India	S3a File. For the 9 trials run in India, the following data is provided: NCT ID, All country locations, Drug, Trade Name, Sponsor, Collaborator, Study start date, Study Title, Medical Condition Reported, Participation, Description of participants, and URL
3b_Publications of the 9 trials in India	S3b File. For the 9 trials run in India, a list of the publications related to each.
3c_Trials not in India	S3c File. Of the remaining 193 trials, the 47 (25%) chosen at random to determine whether they might have recruited Indian patients who were based elsewhere. The following data is provided: Trial ID, Number of Asians, Total participants analyzed by race, URL, and Sites in Asia.

## Sheet: 3a_Trials in India
S3a File. For the 9 trials run in India, the following data is provided: NCT ID, All country locations, Drug, Trade Name, Sponsor, Collaborator, Study start date, Study Title, Medical Condition Reported, Participation, Description of participants, and URL
NCT ID	All country locations	Drug	Trade Name	Sponsor	Collaborator	Study start date	Study Title	Medical Condition Reported	Participation	Description of participants	URL
NCT00375219	Canada, France, Germany, Hungary, India, Italy, Poland, Singapore, United Kingdom, United States	Omacetaxine mepesuccinate	SYNRIBO	Teva Branded Pharmaceutical Products R&D, Inc	Cephalon, ChemGenex Pharmaceuticals	September, 2006	Homoharringtonine (Omacetaxine Mepesuccinate) in Treating Patients With Chronic Myeloid Leukemia (CML) With the T315I BCR-ABL Gene Mutation	Chronic Myeloid Leukemia (CML) With the T315I BCR-ABL Gene Mutation	8 (Chronic Phase) + 2 (Accelerated Phase) + 2 (Blast Phase)=12	Asian participants	https://clinicaltrials.gov/ct2/show/results/NCT00375219?term=NCT00375219&draw=2&rank=1
NCT00462943	Canada, France, Germany, Hungary, India, Italy, Poland, Singapore, United Kingdom, United States	Omacetaxine mepesuccinate	SYNRIBO	Teva Branded Pharmaceutical Products R&D, Inc	Cephalon, ChemGenex Pharmaceuticals	March, 2007	Open Label Study of Subcutaneous Homoharringtonine (Omacetaxine Mepesuccinate) in Patients With Advanced CML	Chronic Myeloid Leukemia (CML) Who Have Failed or Are Intolerant to Tyrosine Kinase Inhibitor Therapy	7 (Chronic Phase) + 7 (Accelerated Phase) + 4 (Blast Phase) = 18	Asian participants	https://clinicaltrials.gov/ct2/show/study/NCT00462943?term=NCT00462943&draw=2&rank=1
NCT00660179	Argentina, Australia, Austria, Belarus, Belgium, Bulgaria, Canada, Chile, China, Colombia, Croatia, France, Germany, Hong Kong, Hungary, India, Israel, Italy, Malaysia, Mexico, Netherlands, Norway, Peru, Poland, Romania, Russian Federation, Serbia, Singapore, Slovakia, South Africa, Spain, Sweden, Taiwan, Thailand, Turkey, Ukraine, United Kingdom, United States	Macitentan (ACT-064992)	OPSUMIT	Actelion		May, 2008	Study of Macitentan (ACT-064992) on Morbidity and Mortality in Patients With Symptomatic Pulmonary Arterial Hypertension	Symptomatic Pulmonary Arterial Hypertension	15 (Placebo), 17 (ACT-064992 3 mg)+15 (ACT-064992 10 mg) = 47	Indian participants	https://clinicaltrials.gov/ct2/show/results/NCT00660179?term=NCT00660179&draw=2&rank=1
NCT00667823	Argentina, Australia, Austria, Belarus, Belgium, Bulgaria, Canada, Chile, China, Colombia, Croatia, Finland, France, Germany, Hong Kong, Hungary, India, Israel, Italy, Malaysia, Mexico, Netherlands, Peru, Poland, Romania, Russian Federation, Serbia, Singapore, Slovakia, South Africa, Sweden, Taiwan, Thailand, Ukraine, United Kingdom, United States	Macitentan	OPSUMIT	Actelion		October, 2008	Clinical Study to Assess the Long-term Safety and Tolerability of ACT 064992 in Patients With Symptomatic Pulmonary Arterial Hypertension	Symptomatic Pulmonary Arterial Hypertension			https://clinicaltrials.gov/ct2/show/results/NCT00667823?term=NCT00667823&draw=2&rank=1
NCT00891202	Bulgaria, Canada, Colombia, India, Israel, Lebanon, Mexico, Russian Federation, Serbia, Tunisia, United Kingdom, United States	Eliglustat tartrate		Genzyme, a Sanofi Company		November, 2009	A Study of Eliglustat Tartrate (Genz-112638) in Patients With Gaucher Disease (ENGAGE)	Gaucher disease Type 1.	1 (Eliglustat) + 0 (placebo)=1	Asian participants	https://clinicaltrials.gov/ct2/show/results/NCT00891202?term=NCT00891202&draw=2&rank=1
NCT01074944	Australia, Austria, Brazil, Canada, China, Croatia, France, Greece, India, Japan, Netherlands, Portugal, Romania, Russian Federation, Serbia, Sweden, United States	Eliglustat tartrate		Genzyme, a Sanofi Company		June, 2010	A Study of Eliglustat Tartrate (Genz-112638) in Patients With Gaucher Disease to Evaluate Once Daily Versus Twice Daily Dosing (EDGE)	Gaucher Disease			https://clinicaltrials.gov/ct2/show/results/NCT01074944?term=NCT01074944&draw=2&rank=1
NCT01376167	Bangladesh, Brazil, Cambodia, Ethiopia, India, Peru, Philippines, Thailand	Chloroquine Tafenoquine Primaquine	KRINTAFEL	GlaxoSmithKline	Medicines for Malaria Venture	April, 2014	Ph 2B/3 Tafenoquine (TFQ) Study in Prevention of Vivax Relapse	Malaria	43 (CQ Only) + 81 (TQ + CQ) + 41 (PQ + CQ) = 165	American(Amer) Indian(Ind) or Alaska(Al) Native(N) participants	https://clinicaltrials.gov/ct2/show/results/NCT01376167?term=NCT01376167&draw=2&rank=1
NCT02227251	Australia, Austria, Belgium, Bulgaria, Canada, France, Germany, Greece, Hungary, India, Israel, Italy, Netherlands, New Zealand, Poland, Serbia, Spain, United Kingdom, United States	Selinexor	XPOVIO	Karyopharm Therapeutics Inc		November, 2014	Selinexor (KPT-330) in Patients With Relapsed/Refractory Diffuse Large B-Cell Lymphoma (DLBCL)	Diffuse Large B-cell Lymphoma			https://clinicaltrials.gov/ct2/show/results/NCT02227251?term=NCT02227251&draw=2&rank=1
NCT03110562	Australia, Austria, Belgium, Bulgaria, Canada, Czechia, France, Germany, Greece, Hungary, India, Israel, Italy, Poland, Romania, Russian Federation, Serbia, Spain, Ukraine, United Kingdom, United States	Selinexor Bortezomib Dexamethasone	XPOVIO	Karyopharm Therapeutics Inc		May, 2017	Bortezomib, Selinexor, and Dexamethasone in Patients With Multiple Myeloma	Multiple Myeloma	25 (Selinexor + Bortezomib + Dexamethasone) + 25 (Bortezomib + Dexamethasone) = 50	Asian participants	https://clinicaltrials.gov/ct2/show/results/NCT03110562?term=NCT03110562&draw=2&rank=1

## Sheet: 3b_Publications of the 9 trials in India
S3b File. For the 9 trials run in India, a list of the publications related to each.
NCT ID	Title	Reference	Comments extracted from the publication
NCT00375219	Homoharringtonine (Omacetaxine Mepesuccinate) in Treating Patients With Chronic Myeloid Leukemia (CML) With the T315I BCR-ABL Gene Mutation	Cortes J, Lipton JH, Rea D, Digumarti R, Chuah C, Nanda N, Benichou AC, Craig AR, Michallet M, Nicolini FE, Kantarjian H; Omacetaxine 202 Study Group. Phase 2 study of subcutaneous omacetaxine mepesuccinate after TKI failure in patients with chronic-phase CML with T315I mutation. Blood. 2012 Sep 27;120(13):2573-80. Epub 2012 Aug 15.	Ethnicity: White, Black, Hispanic, Asian, Other Thirty centers in 10 countries participated in this trial.
NCT00462943	Open Label Study of Subcutaneous Homoharringtonine (Omacetaxine Mepesuccinate) in Patients With Advanced CML	Cortes R. Digumarti,P.M. Parikh,M. Wetzler,J.H. Lipton, A. Hochhaus, A.R. Craig, A.-C. Benichou, F.E. Nicolini, H.M. Kantarjian, and the Omacetaxine 203 Study Group Phase 2 study of subcutaneous omacetaxine mepesuccinate for chronic-phase chronic myeloid leukemia patients resistant to or intolerant of tyrosine kinase inhibitors Am. J. Hematol. 88:350–354, 2013.	This was an open-label, single-arm study conducted at 28 sites in 10 countries.
NCT00660179	Study of Macitentan (ACT-064992) on Morbidity and Mortality in Patients With Symptomatic Pulmonary Arterial Hypertension (SERAPHIN)	Pulido T, Adzerikho I, Channick RN, Delcroix M, Galiè N, Ghofrani HA, Jansa P, Jing ZC, Le Brun FO, Mehta S, Mittelholzer CM, Perchenet L, Sastry BK, Sitbon O, Souza R, Torbicki A, Zeng X, Rubin LJ, Simonneau G; SERAPHIN Investigators. Macitentan and morbidity and mortality in pulmonary arterial hypertension. N Engl J Med. 2013 Aug 29;369(9):809-18. doi: 10.1056/NEJMoa1213917.	Patients were enrolled at 151 centers in 39 countries Race or ethnic group: White Black Asian Hispanic Other
		Torbicki A, Bacchi M, Delcroix M, Farber HW, Ghofrani HA, Hennessy B, Jansa P, Mehta S, Perchenet L, Pulido T, Rosenberg D, Rubin LJ, Sastry BKS, Simonneau G, Sitbon O, Souza R, Wei LJ, Channick R, Benza R. Integrating Data From Randomized Controlled Trials and Observational Studies to Assess Survival in Rare Diseases. Circ Cardiovasc Qual Outcomes. 2019 May;12(5):e005095. doi: 10.1161/CIRCOUTCOM…	Geographic region North America (including Canada) Rest of world
		Krause A, Zisowsky J, Dingemanse J. Modeling of pharmacokinetics, efficacy, and hemodynamic effects of macitentan in patients with pulmonary arterial hypertension. Pulm Pharmacol Ther. 2018 Apr;49:140-146. doi: 10.1016/j.pupt.2018.02.005. Epub 2018 Feb 28.	Patients in 151 centers in 39 countries
		McLaughlin VV, Hoeper MM, Channick RN, Chin KM, Delcroix M, Gaine S, Ghofrani HA, Jansa P, Lang IM, Mehta S, Pulido T, Sastry BKS, Simonneau G, Sitbon O, Souza R, Torbicki A, Tapson VF, Perchenet L, Preiss R, Verweij P, Rubin LJ, Galiè N. Pulmonary Arterial Hypertension-Related Morbidity Is Prognostic for Mortality. J Am Coll Cardiol. 2018 Feb 20;71(7):752-763. doi: 10.1016/j.jacc.2017.12.010.
		Jansa P, Pulido T. Macitentan in Pulmonary Arterial Hypertension: A Focus on Combination Therapy in the SERAPHIN Trial. Am J Cardiovasc Drugs. 2018 Feb;18(1):1-11. doi: 10.1007/s40256-017-0260-1. Review.	Race White Black Asian Hispanic Other
		Mehta S, Sastry BKS, Souza R, Torbicki A, Ghofrani HA, Channick RN, Delcroix M, Pulido T, Simonneau G, Wlodarczyk J, Rubin LJ, Jansa P, Hunsche E, Galiè N, Perchenet L, Sitbon O. Macitentan Improves Health-Related Quality of Life for Patients With Pulmonary Arterial Hypertension: Results From the Randomized Controlled SERAPHIN Trial. Chest. 2017 Jan;151(1):106-118. doi: 10.1016/j.chest.2016.08.14…	Race/ethnicity White Black Asian Hispanic Other
		Simonneau G, Channick RN, Delcroix M, Galiè N, Ghofrani HA, Jansa P, Le Brun FO, Mehta S, Perchenet L, Pulido T, Sastry BK, Sitbon O, Souza R, Torbicki A, Rubin LJ. Incident and prevalent cohorts with pulmonary arterial hypertension: insight from SERAPHIN. Eur Respir J. 2015 Dec;46(6):1711-20. doi: 10.1183/13993003.00364-2015. Epub 2015 Oct 22.	Geographic region: North America Western Europe Eastern Europe Asia Latin America
		Channick RN, Delcroix M, Ghofrani HA, Hunsche E, Jansa P, Le Brun FO, Mehta S, Pulido T, Rubin LJ, Sastry BKS, Simonneau G, Sitbon O, Souza R, Torbicki A, Galiè N. Effect of macitentan on hospitalizations: results from the SERAPHIN trial. JACC Heart Fail. 2015 Jan;3(1):1-8. doi: 10.1016/j.jchf.2014.07.013. Epub 2014 Nov 11.	In the SERAPHIN trial, 742 patients from 151 centers in 39 countries were randomized to receive ... Race: Caucasian/White Asian Other
NCT00667823	Clinical Study to Assess the Long-term Safety and Tolerability of ACT 064992 in Patients With Symptomatic Pulmonary Arterial Hypertension (SERAPHIN OL)	Krause A, Zisowsky J, Dingemanse J. Modeling of pharmacokinetics, efficacy, and hemodynamic effects of macitentan in patients with pulmonary arterial hypertension. Pulm Pharmacol Ther. 2018 Apr;49:140-146. doi: 10.1016/j.pupt.2018.02.005. Epub 2018 Feb 28.	Patients in 151 centers in 39 countries were randomized...
NCT00891202	A Study of Eliglustat Tartrate (Genz-112638) in Patients With Gaucher Disease (ENGAGE)	Lukina E, Watman N, Arreguin EA, Banikazemi M, Dragosky M, Iastrebner M, Rosenbaum H, Phillips M, Pastores GM, Rosenthal DI, Kaper M, Singh T, Puga AC, Bonate PL, Peterschmitt MJ. A phase 2 study of eliglustat tartrate (Genz-112638), an oral substrate reduction therapy for Gaucher disease type 1. Blood. 2010 Aug 12;116(6):893-9. doi: 10.1182/blood-2010-03-273151. Epub 2010 May 3.	7 sites in 5 countries.
		Lukina E, Watman N, Arreguin EA, Dragosky M, Iastrebner M, Rosenbaum H, Phillips M, Pastores GM, Kamath RS, Rosenthal DI, Kaper M, Singh T, Puga AC, Peterschmitt MJ. Improvement in hematological, visceral, and skeletal manifestations of Gaucher disease type 1 with oral eliglustat tartrate (Genz-112638) treatment: 2-year results of a phase 2 study. Blood. 2010 Nov 18;116(20):4095-8. doi: 10.1182/b…
		McEachern KA, Fung J, Komarnitsky S, Siegel CS, Chuang WL, Hutto E, Shayman JA, Grabowski GA, Aerts JM, Cheng SH, Copeland DP, Marshall J. A specific and potent inhibitor of glucosylceramide synthase for substrate inhibition therapy of Gaucher disease. Mol Genet Metab. 2007 Jul;91(3):259-67. Epub 2007 May 16.
		Peterschmitt MJ, Burke A, Blankstein L, Smith SE, Puga AC, Kramer WG, Harris JA, Mathews D, Bonate PL. Safety, tolerability, and pharmacokinetics of eliglustat tartrate (Genz-112638) after single doses, multiple doses, and food in healthy volunteers. J Clin Pharmacol. 2011 May;51(5):695-705. doi: 10.1177/0091270010372387. Epub 2010 Sep 23.	white black Asian Other
		Kamath RS, Lukina E, Watman N, Dragosky M, Pastores GM, Arreguin EA, Rosenbaum H, Zimran A, Aguzzi R, Puga AC, Norfleet AM, Peterschmitt MJ, Rosenthal DI. Skeletal improvement in patients with Gaucher disease type 1: a phase 2 trial of oral eliglustat. Skeletal Radiol. 2014 Oct;43(10):1353-60. doi: 10.1007/s00256-014-1891-9. Epub 2014 May 10.	Ethnicity Caucasian, Ashkenazi Jewish Caucasian, non-Jewish Hispanic
		Lukina E, Watman N, Dragosky M, Pastores GM, Arreguin EA, Rosenbaum H, Zimran A, Angell J, Ross L, Puga AC, Peterschmitt JM. Eliglustat, an investigational oral therapy for Gaucher disease type 1: Phase 2 trial results after 4 years of treatment. Blood Cells Mol Dis. 2014 Dec;53(4):274-6. doi: 10.1016/j.bcmd.2014.04.002. Epub 2014 May 15.
		Mistry PK, Lukina E, Ben Turkia H, Amato D, Baris H, Dasouki M, Ghosn M, Mehta A, Packman S, Pastores G, Petakov M, Assouline S, Balwani M, Danda S, Hadjiev E, Ortega A, Shankar S, Solano MH, Ross L, Angell J, Peterschmitt MJ. Effect of oral eliglustat on splenomegaly in patients with Gaucher disease type 1: the ENGAGE randomized clinical trial. JAMA. 2015 Feb 17;313(7):695-706. doi: 10.1001/jama…	18 sites in 12 countries (Bulgaria, Canada, Colombia, India, Israel, Lebanon, Mexico, Russia, Serbia, Tunisia, United Kingdom, and United States). Race/ethnicity White, Ashkenazi Jewish White, non–Ashkenazi Jewish Hispanic Asian
		Mistry PK, Lukina E, Ben Turkia H, Shankar SP, Baris Feldman H, Ghosn M, Mehta A, Packman S, Lau H, Petakov M, Assouline S, Balwani M, Danda S, Hadjiev E, Ortega A, Foster MC, Gaemers SJM, Peterschmitt MJ. Clinical outcomes after 4.5 years of eliglustat therapy for Gaucher disease type 1: Phase 3 ENGAGE trial final results. Am J Hematol. 2021 Sep 1;96(9):1156-1165. doi: 10.1002/ajh.26276. Epub 20…
NCT01074944	A Study of Eliglustat Tartrate (Genz-112638) in Patients With Gaucher Disease to Evaluate Once Daily Versus Twice Daily Dosing (EDGE)	McEachern KA, Fung J, Komarnitsky S, Siegel CS, Chuang WL, Hutto E, Shayman JA, Grabowski GA, Aerts JM, Cheng SH, Copeland DP, Marshall J. A specific and potent inhibitor of glucosylceramide synthase for substrate inhibition therapy of Gaucher disease. Mol Genet Metab. 2007 Jul;91(3):259-67. Epub 2007 May 16.
		Lukina E, Watman N, Arreguin EA, Banikazemi M, Dragosky M, Iastrebner M, Rosenbaum H, Phillips M, Pastores GM, Rosenthal DI, Kaper M, Singh T, Puga AC, Bonate PL, Peterschmitt MJ. A phase 2 study of eliglustat tartrate (Genz-112638), an oral substrate reduction therapy for Gaucher disease type 1. Blood. 2010 Aug 12;116(6):893-9. doi: 10.1182/blood-2010-03-273151. Epub 2010 May 3.	7 sites in 5 countries. Ethnicity Ashkenazi Jewish Non-Jewish white Other
		Lukina E, Watman N, Arreguin EA, Dragosky M, Iastrebner M, Rosenbaum H, Phillips M, Pastores GM, Kamath RS, Rosenthal DI, Kaper M, Singh T, Puga AC, Peterschmitt MJ. Improvement in hematological, visceral, and skeletal manifestations of Gaucher disease type 1 with oral eliglustat tartrate (Genz-112638) treatment: 2-year results of a phase 2 study. Blood. 2010 Nov 18;116(20):4095-8. doi: 10.1182/b…
		Charrow J, Fraga C, Gu X, Ida H, Longo N, Lukina E, Nonino A, Gaemers SJM, Jouvin MH, Li J, Wu Y, Xue Y, Peterschmitt MJ. Once- versus twice-daily dosing of eliglustat in adults with Gaucher disease type 1: The Phase 3, randomized, double-blind EDGE trial. Mol Genet Metab. 2018 Mar;123(3):347-356. doi: 10.1016/j.ymgme.2017.12.001. Epub 2018 Jan 4.	This was a geographically diverse population with patients treated at 45 sites in 17 countries... Most patients were non-Jewish (85%) and white (73%), and 23% were Asian (25 patients were from China, 10 from Japan, and 4 from India). Race White Black Asian
NCT01376167	Ph 2B/3 Tafenoquine (TFQ) Study in Prevention of Vivax Relapse	Lacerda MVG, Llanos-Cuentas A, Krudsood S, Lon C, Saunders DL, Mohammed R, Yilma D, Batista Pereira D, Espino FEJ, Mia RZ, Chuquiyauri R, Val F, Casapía M, Monteiro WM, Brito MAM, Costa MRF, Buathong N, Noedl H, Diro E, Getie S, Wubie KM, Abdissa A, Zeynudin A, Abebe C, Tada MS, Brand F, Beck HP, Angus B, Duparc S, Kleim JP, Kellam LM, Rousell VM, Jones SW, Hardaker E, Mohamed K, Clover DD, Fletc…	malaria
		Roper DR, De la Salle B, Soni V, Fletcher K, Green JA. Abrogation of red blood cell G6PD enzyme activity through Heat treatment: development of survey material for the UK NEQAS G6PD scheme. Int J Lab Hematol. 2017 Jun;39(3):308-316. doi: 10.1111/ijlh.12627. Epub 2017 Mar 20.
		Beck HP, Wampfler R, Carter N, Koh G, Osorio L, Rueangweerayut R, Krudsood S, Lacerda MV, Llanos-Cuentas A, Duparc S, Rubio JP, Green JA. Estimation of the Antirelapse Efficacy of Tafenoquine, Using Plasmodium vivax Genotyping. J Infect Dis. 2016 Mar 1;213(5):794-9. doi: 10.1093/infdis/jiv508. Epub 2015 Oct 23.	Malaria
		Tenero D, Green JA, Goyal N. Exposure-Response Analyses for Tafenoquine after Administration to Patients with Plasmodium vivax Malaria. Antimicrob Agents Chemother. 2015 Oct;59(10):6188-94. doi: 10.1128/AAC.00718-15. Epub 2015 Jul 27.	Malaria
		Llanos-Cuentas A, Lacerda MV, Rueangweerayut R, Krudsood S, Gupta SK, Kochar SK, Arthur P, Chuenchom N, Möhrle JJ, Duparc S, Ugwuegbulam C, Kleim JP, Carter N, Green JA, Kellam L. Tafenoquine plus chloroquine for the treatment and relapse prevention of Plasmodium vivax malaria (DETECTIVE): a multicentre, double-blind, randomised, phase 2b dose-selection study. Lancet. 2014 Mar 22;383(9922):1049-5…	Malaria
NCT02227251	Selinexor (KPT-330) in Patients With Relapsed/Refractory Diffuse Large B-Cell Lymphoma (DLBCL)	Maerevoet M, Zijlstra JM, Follows G, Casasnovas RO, Vermaat JSP, Kalakonda N, Goy A, Choquet S, Van Den Neste E, Hill B, Thieblemont C, Cavallo F, De la Cruz F, Kuruvilla J, Hamad N, Jaeger U, Caimi P, Gurion R, Warzocha K, Bakhshi S, Sancho JM, Schuster M, Egyed M, Offner F, Vassilakopoulos TP, Samal P, Ku M, Ma X, Corona K, Chamoun K, Shah J, Shacham S, Kauffman MG, Canales M. Survival among pa…	Region North America (n = 20) Western Europe and Australia (n = 91) Central and Eastern Europe and India (n = 23)
		Shah J, Shacham S, Kauffman M, Daniele P, Tomaras D, Tremblay G, Casasnovas RO, Maerevoet M, Zijlstra J, Follows G, P Vermaat JS, Kalakonda N, Goy AH, Choquet S, Den Neste EV, Hill BT, Thieblemont C, Cavallo F, la Cruz F, Kuruvilla J, Hamad N, Bouabdallah R, Jäger U, Caimi P, Gurion R, Warzocha K, Bakhshi S, Sancho JM, Schuster M, Egyed M, Offner F, Vasilakopoulos TP, Samal P, Nagy A, Ku M, Canal…	Race White Asian Other Ethnicity Non-Hispanic or Latino Hispanic or Latino Unknown
		Kalakonda N, Maerevoet M, Cavallo F, Follows G, Goy A, Vermaat JSP, Casasnovas O, Hamad N, Zijlstra JM, Bakhshi S, Bouabdallah R, Choquet S, Gurion R, Hill B, Jaeger U, Sancho JM, Schuster M, Thieblemont C, De la Cruz F, Egyed M, Mishra S, Offner F, Vassilakopoulos TP, Warzocha K, McCarthy D, Ma X, Corona K, Saint-Martin JR, Chang H, Landesman Y, Joshi A, Wang H, Shah J, Shacham S, Kauffman M, Va…	The SADAL study was a phase 2b, open-label, multicentre study done in 59 sites in 19 countries
NCT03110562	Bortezomib, Selinexor, and Dexamethasone in Patients With Multiple Myeloma (BOSTON)	Delimpasi S, Mateos MV, Auner HW, Gavriatopoulou M, Dimopoulos MA, Quach H, Pylypenko H, Hájek R, Leleu X, Dolai TK, Sinha DK, Venner CP, Benjamin R, Garg MK, Doronin V, Levy Y, Moreau P, Chai Y, Arazy M, Shah J, Shacham S, Kauffman MG, Richardson PG, Grosicki S. Efficacy and tolerability of once-weekly selinexor, bortezomib, and dexamethasone in comparison with standard twice-weekly bortezomib a…
		Richard S, Chari A, Delimpasi S, Simonova M, Spicka I, Pour L, Kriachok I, Dimopoulos MA, Pylypenko H, Auner HW, Leleu X, Usenko G, Hajek R, Benjamin R, Dolai TK, Sinha DK, Venner CP, Garg M, Stevens DA, Quach H, Jagannath S, Moreau P, Levy M, Badros A, Anderson LD Jr, Bahlis NJ, Facon T, Mateos MV, Cavo M, Chang H, Landesman Y, Chai Y, Arazy M, Shah J, Shacham S, Kauffman MG, Grosicki S, Richard…
		Mateos MV, Gavriatopoulou M, Facon T, Auner HW, Leleu X, Hájek R, Dimopoulos MA, Delimpasi S, Simonova M, Špička I, Pour L, Kriachok I, Pylypenko H, Doronin V, Usenko G, Benjamin R, Dolai TK, Sinha DK, Venner CP, Garg M, Stevens DA, Quach H, Jagannath S, Moreau P, Levy M, Badros AZ, Anderson LD Jr, Bahlis NJ, Cavo M, Chai Y, Jeha J, Arazy M, Shah J, Shacham S, Kauffman MG, Richardson PG, Grosicki…
		Auner HW, Gavriatopoulou M, Delimpasi S, Simonova M, Spicka I, Pour L, Dimopoulos MA, Kriachok I, Pylypenko H, Leleu X, Doronin V, Usenko G, Hajek R, Benjamin R, Dolai TK, Sinha DK, Venner CP, Garg M, Stevens DA, Quach H, Jagannath S, Moreau P, Levy M, Badros A, Anderson LD Jr, Bahlis NJ, Facon T, Mateos MV, Cavo M, Chai Y, Arazy M, Shah J, Shacham S, Kauffman MG, Richardson PG, Grosicki S. Effec…
		Grosicki S, Simonova M, Spicka I, Pour L, Kriachok I, Gavriatopoulou M, Pylypenko H, Auner HW, Leleu X, Doronin V, Usenko G, Bahlis NJ, Hajek R, Benjamin R, Dolai TK, Sinha DK, Venner CP, Garg M, Gironella M, Jurczyszyn A, Robak P, Galli M, Wallington-Beddoe C, Radinoff A, Salogub G, Stevens DA, Basu S, Liberati AM, Quach H, Goranova-Marinova VS, Bila J, Katodritou E, Oliynyk H, Korenkova S, Kuma…	Patients were enrolled at 123 sites in 21 countries across Europe, North America, and the Asia-Pacific region. Region 1=Canada and the USA. Region 2=Australia, Austria, Belgium, France, Germany, Israel, Italy, Spain, and the UK. Region 3=Czech Republic, Greece, Hungary, and Poland. Region 4=Bulgaria, India, Romania, Russia, Serbia, and Ukraine.

## Sheet: 3c_Trials not in India
S3c File. Of the remaining 193 trials, the 47 (25%) chosen at random to determine whether they might have recruited Indian patients who were based elsewhere. The following data is provided: Trial ID, Number of Asians, Total participants analyzed by race, URL, and Sites in Asia.
	Trial ID	Number of Asians	Total participants analyzed by race	URL	Sites in Asia
1	NCT02314247	2	16	https://clinicaltrials.gov/ct2/show/results/NCT02314247?term=NCT02314247&draw=2&rank=1	Singapore (1 site)
2	NCT02112526	2	21	https://clinicaltrials.gov/ct2/show/results/NCT02112526?term=NCT02112526&draw=2&rank=1
3	NCT00128492	0	0	https://clinicaltrials.gov/ct2/show/results/NCT00128492?term=NCT00128492&draw=2&rank=1
4	NCT02371369	3	120	https://clinicaltrials.gov/ct2/show/results/NCT02371369?term=NCT02371369&draw=2&rank=1
5	NCT01999777	1	62	https://clinicaltrials.gov/ct2/show/results/NCT01999777?term=NCT01999777&draw=2&rank=1
6	NCT02216123	55	251	https://clinicaltrials.gov/ct2/show/results/NCT02216123?term=NCT02216123&draw=2&rank=1	Thailand, Vietnam (3, 1 sites respectively)
7	NCT02292537a	23	126	https://clinicaltrials.gov/ct2/show/results/NCT02292537?term=NCT02292537&draw=2&rank=1	Hong Kong, Japan, Korea, (1, 2, 1 sites respectively)
	NCT02292537b	5	21	https://clinicaltrials.gov/ct2/show/results/NCT02462759?term=NCT02292537&draw=2&rank=2
8	NCT00706849	2	124	https://clinicaltrials.gov/ct2/show/results/NCT00706849?term=NCT00706849&draw=2&rank=1
9	NCT00500656	0	0	https://clinicaltrials.gov/ct2/show/results/NCT00500656?term=NCT00500656&draw=2&rank=1
10	NCT00549302	29	357	https://clinicaltrials.gov/ct2/show/results/NCT00549302?term=NCT00549302&draw=2&rank=1	Japan (Number of sites not specified)
11	NCT02310906	0	12	https://clinicaltrials.gov/ct2/show/results/NCT02310906?term=NCT02310906&draw=2&rank=1
12	NCT00631462	0	0	https://clinicaltrials.gov/ct2/show/results/NCT00631462?term=NCT00631462&draw=2&rank=1
13	NCT02088541	2	297	https://clinicaltrials.gov/ct2/show/results/NCT02088541?term=NCT02088541&draw=2&rank=1
14	NCT02138786	0	26	https://clinicaltrials.gov/ct2/show/results/NCT02138786?term=NCT02138786&draw=2&rank=1
15	NCT02180724	0	106	https://clinicaltrials.gov/ct2/show/results/NCT02180724?term=NCT02180724&draw=2&rank=1
16	NCT01163032	0	0	https://clinicaltrials.gov/ct2/show/results/NCT01163032?term=NCT01163032&draw=2&rank=1
17	NCT03041909	0	5	https://clinicaltrials.gov/ct2/show/results/NCT03041909?cond=NCT03041909&draw=2&rank=1
18	NCT02534753	0	0	https://clinicaltrials.gov/ct2/show/results/NCT02534753?term=NCT02534753&draw=2&rank=1
19	NCT00878800	0	0	https://clinicaltrials.gov/ct2/show/results/NCT00878800?term=NCT00878800&draw=2&rank=1
20	NCT00873119	0	0	https://clinicaltrials.gov/ct2/show/results/NCT00873119?term=NCT00873119&draw=2&rank=1
21	NCT00916942	0	0	https://clinicaltrials.gov/ct2/show/results/NCT00916942?term=NCT00916942&draw=2&rank=1
22	NCT00001736	0	0	https://clinicaltrials.gov/ct2/show/results/NCT00001736?term=NCT00001736&draw=2&rank=1
23	NCT00280995	1	21	https://clinicaltrials.gov/ct2/show/results/NCT00280995?term=NCT00280995&draw=2&rank=1
24	NCT00822094	0	0	https://clinicaltrials.gov/ct2/show/results/NCT00822094?term=NCT00822094&draw=2&rank=1
25	NCT02181660	0	0	https://clinicaltrials.gov/ct2/show/results/NCT02181660?term=NCT02181660&draw=2&rank=1
26	NCT02180711	0	0	https://clinicaltrials.gov/ct2/show/results/NCT02180711?term=NCT02180711&draw=2&rank=1
27	NCT00788892	0	0	https://clinicaltrials.gov/ct2/show/results/NCT00788892?term=NCT00788892&draw=2&rank=1
28	NCT00210665	0	0	https://clinicaltrials.gov/ct2/show/NCT00210665?term=NCT00210665&draw=2&rank=1
29	NCT01696084	8	309	https://clinicaltrials.gov/ct2/show/results/NCT01696084?term=NCT01696084&draw=2&rank=1
30	NCT01529034	1	161	https://clinicaltrials.gov/ct2/show/results/NCT01529034?cond=NCT01529034&draw=2&rank=1
31	NCT00579501	0	0	https://clinicaltrials.gov/ct2/show/results/NCT00579501?term=NCT00579501&draw=2&rank=1
32	NCT01458119	0	0	https://clinicaltrials.gov/ct2/show/results/NCT01458119?term=NCT01458119&draw=2&rank=1
33	NCT01660451	0	0	https://clinicaltrials.gov/ct2/show/results/NCT01660451?term=NCT01660451&draw=2&rank=1
34	NCT02970162	0	0	https://clinicaltrials.gov/ct2/show/results/NCT02970162?term=NCT02970162&draw=2&rank=1
35	NCT01839656	1	20	https://clinicaltrials.gov/ct2/show/results/NCT01839656?term=NCT01839656&draw=2&rank=1
36	NCT02510261	52	225	https://clinicaltrials.gov/ct2/show/results/NCT01960348?term=NCT02510261&draw=2&rank=2	Japan, Korea, Malaysia, Taiwan (3, 2, 1, 2 sites respectively)
37	NCT02026063	6	124	https://clinicaltrials.gov/ct2/show/results/NCT02026063?term=NCT02026063&draw=2&rank=1
38	NCT00068081	0	0	https://clinicaltrials.gov/ct2/show/results/NCT00068081?term=NCT00068081&draw=2&rank=1
39	NCT01617967	0	29	https://clinicaltrials.gov/ct2/show/results/NCT01617967?term=NCT01617967&draw=2&rank=1
40	NCT01430754	0	0	https://clinicaltrials.gov/ct2/show/results/NCT01430754?term=NCT01430754&draw=2&rank=1
41	NCT01104415	0	15	https://clinicaltrials.gov/ct2/show/results/NCT01104415?term=NCT01104415&draw=2&rank=1
42	NCT00362180	0	38	https://clinicaltrials.gov/ct2/show/results/NCT00362180?term=NCT00362180&draw=2&rank=1
43	NCT03338816	15	94	https://clinicaltrials.gov/ct2/show/results/NCT03338816?term=NCT03338816&draw=2&rank=1	Japan, Korea, Taiwan (3, 1, 3 sites respectively)
44	NCT00386763	0	0	https://clinicaltrials.gov/ct2/show/results/NCT00386763?term=NCT00386763&draw=2&rank=1
45	NCT01420770	0	0	https://clinicaltrials.gov/ct2/show/NCT01420770?term=NCT01420770&draw=2&rank=1
46	NCT02333799	0	0	https://clinicaltrials.gov/ct2/show/NCT02333799?term=NCT02333799&draw=2&rank=1
47	NCT02194985	6	84	https://clinicaltrials.gov/ct2/show/results/NCT02194985?term=NCT02194985&draw=1&rank=1	Japan (4 sites)
		214	2664
