# Supplementary material for: Rare disease patients in India are rarely involved in international orphan drug trials
Source: PLOS Glob Public Health. 2022 Aug 15;2(8):e0000890. doi: 10.1371/journal.pgph.0000890 (PMC10021652; doi:10.1371/journal.pgph.0000890)
Supplement: S4 File — a. The World Bank listing of low- and lower-middle income countries. b. The 11 trials that had sites in one or more low- or lower-middle income countries (other than India). c. The 23 publications linked to the 11 trials that had sites in one or more low- or lower-middle income countries (other than India). (XLS) [file pgph.0000890.s004.xls]

## Sheet: Legend
S4 File. A listing of the World Bank-defined low- and lower-middle income countries, the 11 trials that ran in one or more of these countries, and the 23 publications linked to these 11 trials.
Sheet number and name	Legend
S4a_World Bank classification	S4a File. The World Bank listing of low- and lower-middle income countries.
S4b_11 trials in lower income countries	S4b File. The 11 trials that had sites in one or more low- or lower-middle income countries (other than India).
S4c_Publications related to the 11 trials	S4c File. The 23 publications linked to the 11 trials that had sites in one or more low- or lower-middle income countries (other than India).

## Sheet: S4a_World Bank classification
S4a File. The World Bank listing of low- and lower-middle income countries.
https://datahelpdesk.worldbank.org/knowledgebase/articles/906519-world-bank-country-and-lending-groups
LOW-INCOME ECONOMIES
Afghanistan	Guinea-Bissau	Somalia
Burkina Faso	Korea, Dem. People's Rep	South Sudan
Burundi	Liberia	Sudan
Central African Republic	Madagascar	﻿﻿Syrian Arab Republic
Chad	Malawi	Togo
Congo, Dem. Rep	Mali	Uganda
Eritrea	Mozambique	Yemen, Rep.
Ethiopia	Niger
Gambia, The	Rwanda
Guinea	Sierra Leone
LOWER-MIDDLE INCOME ECONOMIES
Angola	Honduras	Philippines
Algeria	India	Samoa
Bangladesh	Indonesia	São Tomé and Principe
Belize	Iran, Islamic Rep	Senegal
Benin	Kenya	Solomon Islands
Bhutan	Kiribati	Sri Lanka
Bolivia	Kyrgyz Republic	Tanzania
Cabo Verde	Lao PDR	Tajikistan
Cambodia	Lesotho	Timor-Leste
Cameroon	Mauritania	Tunisia
Comoros	Micronesia, Fed. Sts.	Ukraine
Congo, Rep.	Mongolia	Uzbekistan
Côte d'Ivoire	Morocco	Vanuatu
Djibouti	Myanmar	Vietnam
Egypt, Arab Rep.	Nepal	West Bank and Gaza
El Salvador	Nicaragua	Zambia
Eswatini	Nigeria	Zimbabwe
Ghana	Pakistan
Haiti	Papua New Guinea

## Sheet: S4b_11 trials in lower income countries
S4b File. The 11 trials that had sites in one or more low- or lower-middle income countries (other than India).
NCT ID	Locations
NCT00386763	Benin, Kenya, Mali, Mozambique, Tanzania
NCT00709969	Kenya, Nigeria, Tanzania
NCT00912093	Australia, Canada, Hungary, Israel, Romania, Russian Federation, South Africa, Ukraine, United States
NCT01390220	Australia, Canada, Germany, Hungary, Israel, Italy, New Zealand, Poland, Spain, Ukraine, United States
NCT01458119	Argentina, Australia, Belgium, Brazil, Canada, Denmark, Egypt, France, Italy, Spain, Turkey, United Kingdom, United States
NCT01529034	Australia, Canada, Germany, Hungary, Israel, New Zealand, Poland, Spain, Ukraine, United States
NCT02216123	Brazil, Colombia, Ethiopia, Peru, Thailand, Vietnam
NCT02342886	Georgia, Kenya, Malaysia, Philippines, South Africa, Tanzania, Uganda, Zambia
NCT03036813	Canada, Egypt, France, Italy, Jamaica, Kenya, Lebanon, Netherlands, Oman, Turkey, United Kingdom, United States
NCT04002297	Australia, Austria, Belgium, China, France, Germany, Ireland, Italy, Japan, Lithuania, New Zealand, Poland, Spain, Taiwan, Ukraine, United Kingdom, United States
NCT00943111	Argentina, Australia, Brazil, Canada, Egypt, France, Germany, Italy, Russian Federation, Spain, United Kingdom, United States

## Sheet: S4c_Publications related to the 11 trials
S4c File. The 23 publications linked to the 11 trials that had sites in one or more low- or lower-middle income countries (other than India).
NCT ID	Locations	Publications	Number of publications
NCT00386763	Benin, Kenya, Mali, Mozambique, Tanzania	• Bélard S, Ramharter M, Kurth F. Paediatric formulations of artemisinin-based combination therapies for treating uncomplicated malaria in children. Cochrane Database Syst Rev. 2020 Dec 8;12:CD009568. doi: 10.1002/14651858.CD009568.pub2. • Abdulla S, Sagara I, Borrmann S, D'Alessandro U, González R, Hamel M, Ogutu B, Mårtensson A, Lyimo J, Maiga H, Sasi P, Nahum A, Bassat Q, Juma E, Otieno L, Bjö…	2
NCT00709969	Kenya, Nigeria, Tanzania	• Falade CO, Ogunkunle OO, Dada-Adegbola HO, Falade AG, de Palacios PI, Hunt P, Virtanen M, Oduola AM, Salako LA. Evaluation of the efficacy and safety of artemether-lumefantrine in the treatment of acute uncomplicated Plasmodium falciparum malaria in Nigerian infants and children. Malar J. 2008 Nov 27;7:246. doi: 10.1186/1475-2875-7-246.	1
NCT00912093	Australia, Canada, Hungary, Israel, Romania, Russian Federation, South Africa, Ukraine, United States	• Lumry WR, Farkas H, Moldovan D, Toubi E, Baptista J, Craig T, Riedl M. Icatibant for Multiple Hereditary Angioedema Attacks across the Controlled and Open-Label Extension Phases of FAST-3. Int Arch Allergy Immunol. 2015;168(1):44-55. doi: 10.1159/000441060. Epub 2015 Nov 11. • Maurer M, Longhurst HJ, Fabien V, Li HH, Lumry WR. Treatment of hereditary angioedema with icatibant: efficacy in clini…	4
NCT01390220	Australia, Canada, Germany, Hungary, Israel, Italy, New Zealand, Poland, Spain, Ukraine, United States	Detyniecki K, Van Ess PJ, Sequeira DJ, Wheless JW, Meng TC, Pullman WE. Safety and efficacy of midazolam nasal spray in the outpatient treatment of patients with seizure clusters-a randomized, double-blind, placebo-controlled trial. Epilepsia. 2019 Sep;60(9):1797-1808. doi: 10.1111/epi.15159. Epub 2019 May 29.	1
NCT01458119	Argentina, Australia, Belgium, Brazil, Canada, Denmark, Egypt, France, Italy, Spain, Turkey, United Kingdom, United States	Germain DP, Hughes DA, Nicholls K, Bichet DG, Giugliani R, Wilcox WR, Feliciani C, Shankar SP, Ezgu F, Amartino H, Bratkovic D, Feldt-Rasmussen U, Nedd K, Sharaf El Din U, Lourenco CM, Banikazemi M, Charrow J, Dasouki M, Finegold D, Giraldo P, Goker-Alpan O, Longo N, Scott CR, Torra R, Tuffaha A, Jovanovic A, Waldek S, Packman S, Ludington E, Viereck C, Kirk J, Yu J, Benjamin ER, Johnson F, Lockh…	1
NCT01529034	Australia, Canada, Germany, Hungary, Israel, New Zealand, Poland, Spain, Ukraine, United States	Wheless JW, Meng TC, Van Ess PJ, Detyniecki K, Sequeira DJ, Pullman WE. Safety and efficacy of midazolam nasal spray in the outpatient treatment of patients with seizure clusters: An open-label extension trial. Epilepsia. 2019 Sep;60(9):1809-1819. doi: 10.1111/epi.16300. Epub 2019 Jul 29.	1
NCT02216123	Brazil, Colombia, Ethiopia, Peru, Thailand, Vietnam	• Llanos-Cuentas A, Lacerda MVG, Hien TT, Vélez ID, Namaik-Larp C, Chu CS, Villegas MF, Val F, Monteiro WM, Brito MAM, Costa MRF, Chuquiyauri R, Casapía M, Nguyen CH, Aruachan S, Papwijitsil R, Nosten FH, Bancone G, Angus B, Duparc S, Craig G, Rousell VM, Jones SW, Hardaker E, Clover DD, Kendall L, Mohamed K, Koh GCKW, Wilches VM, Breton JJ, Green JA. Tafenoquine versus Primaquine to Prevent Rela…	1
NCT02342886	Georgia, Kenya, Malaysia, Philippines, South Africa, Tanzania, Uganda, Zambia	Not provided	0
NCT03036813	Canada, Egypt, France, Italy, Jamaica, Kenya, Lebanon, Netherlands, Oman, Turkey, United Kingdom, United States	• Howard J, Ataga KI, Brown RC, Achebe M, Nduba V, El-Beshlawy A, Hassab H, Agodoa I, Tonda M, Gray S, Lehrer-Graiwer J, Vichinsky E. Voxelotor in adolescents and adults with sickle cell disease (HOPE): long-term follow-up results of an international, randomised, double-blind, placebo-controlled, phase 3 trial. Lancet Haematol. 2021 May;8(5):e323-e333. doi: 10.1016/S2352-3026(21)00059-4. Epub 202…	4
NCT04002297	Australia, Austria, Belgium, China, France, Germany, Ireland, Italy, Japan, Lithuania, New Zealand, Poland, Spain, Taiwan, Ukraine, United Kingdom, United States	• Dreyling M, Tam CS, Wang M, Smith SD, Ladetto M, Huang H, Novotny W, Co M, Romano A, Holmgren E, Huang J, Gouill SL. A Phase III study of zanubrutinib plus rituximab versus bendamustine plus rituximab in transplant-ineligible, untreated mantle cell lymphoma. Future Oncol. 2021 Jan;17(3):255-262. doi: 10.2217/fon-2020-0794. Epub 2020 Sep 28.	1
NCT00943111	Argentina, Australia, Brazil, Canada, Egypt, France, Germany, Italy, Russian Federation, Spain, United Kingdom, United States	• Lukina E, Watman N, Arreguin EA, Banikazemi M, Dragosky M, Iastrebner M, Rosenbaum H, Phillips M, Pastores GM, Rosenthal DI, Kaper M, Singh T, Puga AC, Bonate PL, Peterschmitt MJ. A phase 2 study of eliglustat tartrate (Genz-112638), an oral substrate reduction therapy for Gaucher disease type 1. Blood. 2010 Aug 12;116(6):893-9. doi: 10.1182/blood-2010-03-273151. Epub 2010 May 3. • Lukina E, Wa…	7
			23
